# Supplementary material for: Metacridamide B methanol-d 4 monosolvate
Source: Acta Crystallogr Sect E Struct Rep Online. 2013 Apr 17;69(Pt 5):o742. doi: 10.1107/S1600536813009641 (PMC3648273; doi:10.1107/S1600536813009641)
Supplement: Supplementary file 1 [file e-69-0o742-sup1.cif]

##############################################################################
#                                                                            #
# This CIF contains the data in a paper accepted for publication in          #
# Acta Crystallographica Section E. It conforms to the requirements of       #
# Notes for Authors for Acta Crystallographica Section E, and has been       #
# peer reviewed under the auspices of the IUCr Commission on Journals.       #
#                                                                            #
# Full details of the Crystallographic Information File format               #
# are given in the paper "The Crystallographic Information File (CIF):       #
# a New Standard Archive File for Crystallography" by S. R. Hall, F. H.      #
# Allen and I. D. Brown [Acta Cryst. (1991), A47, 655-685].                  #
#                                                                            #
# The current version of the core CIF dictionary is obtainable from          #
# ftp://ftp.iucr.org/pub/cif_core.dic.                                       #
#                                                                            #
# Software is freely available for graphical display of the structure(s)     #
# in this CIF. For information consult the CIF software page                 #
# http://www.iucr.org/resources/cif/software.                                #
#                                                                            #
# This file may be used for bona fide research purposes within the           #
# scientific community so long as proper attribution is given to the journal # 
# article from which it was obtained.                                        #
#                                                                            #
##############################################################################
data_I
_audit_creation_method     SHELXL-97
_chemical_name_systematic
;\
(3<i>S</i>,6<i>E</i>,8<i>S</i>,9<i>R</i>,10<i>E</i>,12<i>S</i>,13<i>S</i>,\
14<i>E</i>,16<i>S</i>,17<i>R</i>)-3-Benzyl-9,13-dihydroxy-6,8,10,12,14,16-
hexamethyl-17-[(2<i>S</i>,4<i>S</i>)-4-methylhexan-2-yl]-1-oxa-\
4-azacycloheptadeca-6,10,14-triene-2,5-dione methanol-<i>d</i>~4~
monosolvate
;
_chemical_name_common     'Metacridamide B'
_chemical_formula_moiety     'C35 H53 N O5, C H4 O'
_chemical_formula_sum     'C36 H57 N O6'
_chemical_formula_iupac     'C35 H53 N O5, C H4 O'
_chemical_formula_weight     599.83
_chemical_melting_point     ?
_symmetry_cell_setting     orthorhombic
_symmetry_space_group_name_H-M     'P 21 21 21'
_space_group_name_Hall     'P 2ac 2ab'
loop_
    _symmetry_equiv_pos_as_xyz
    'x, y, z'
    'x+1/2, -y+1/2, -z'
    '-x, y+1/2, -z+1/2'
    '-x+1/2, -y, z+1/2'
_cell_length_a     8.5444(3)
_cell_length_b     10.9406(4)
_cell_length_c     37.8017(15)
_cell_angle_alpha     90.00
_cell_angle_beta     90.00
_cell_angle_gamma     90.00
_cell_volume     3533.7(2)
_cell_formula_units_Z     4
_cell_measurement_reflns_used     ?
_cell_measurement_theta_min     4.21
_cell_measurement_theta_max     67.84
_cell_measurement_temperature     90(2)
_exptl_crystal_description     block
_exptl_crystal_colour     colourless
_exptl_crystal_size_max     0.30
_exptl_crystal_size_mid     0.30
_exptl_crystal_size_min     0.10
_exptl_crystal_density_diffrn     1.127
_exptl_crystal_density_meas     ?
_exptl_crystal_density_method     'not measured'
_exptl_crystal_F_000     1312
_exptl_absorpt_coefficient_mu     0.597
_exptl_absorpt_correction_type     multi-scan
_exptl_absorpt_process_details     '(SADABS; Bruker, 2008)'
_exptl_absorpt_correction_T_min     0.8413
_exptl_absorpt_correction_T_max     0.9427
_exptl_special_details     ?
_diffrn_ambient_temperature     90(2)
_diffrn_radiation_type     CuK\a
_diffrn_radiation_wavelength     1.54178
_diffrn_radiation_monochromator     'Incoatech ImuS multilayer optics'
_diffrn_measurement_device_type     'Bruker APEXII CCD'
_diffrn_measurement_method     '\f and \w scans'
_diffrn_detector_area_resol_mean     ?
_diffrn_reflns_number     15638
_diffrn_reflns_av_R_equivalents     0.0210
_diffrn_reflns_av_sigmaI/netI     0.0236
_diffrn_reflns_theta_min     4.21
_diffrn_reflns_theta_max     68.21
_diffrn_reflns_theta_full     68.21
_diffrn_measured_fraction_theta_max     0.974
_diffrn_measured_fraction_theta_full     0.974
_diffrn_reflns_limit_h_min     -5
_diffrn_reflns_limit_h_max     10
_diffrn_reflns_limit_k_min     -13
_diffrn_reflns_limit_k_max     12
_diffrn_reflns_limit_l_min     -41
_diffrn_reflns_limit_l_max     45
_refine_special_details
;
Refinement of <i>F</i>^2^ against ALL reflections. The weighted <i>R</i>-factor
<i>wR</i> and goodness of fit <i>S</i> are based on <i>F</i>^2^, conventional
<i>R</i>-factors <i>R</i> are based on <i>F</i>, with <i>F</i> set to zero for
negative <i>F</i>^2^. The threshold expression of <i>F</i>^2^ >
\s(<i>F</i>^2^) is used only for calculating <i>R</i>-factors(gt) <i>etc</i>.
and is not relevant to the choice of reflections for refinement.
<i>R</i>-factors based on <i>F</i>^2^ are statistically about twice as large
as those based on <i>F</i>, and <i>R</i>- factors based on ALL data will be
even larger.
;
_reflns_number_total     6147
_reflns_number_gt     6037
_reflns_threshold_expression     I>2sigma(I)
_refine_ls_structure_factor_coef     Fsqd
_refine_ls_matrix_type     full
_refine_ls_R_factor_all     0.0433
_refine_ls_R_factor_gt     0.0426
_refine_ls_wR_factor_gt     0.1137
_refine_ls_wR_factor_ref     0.1147
_refine_ls_goodness_of_fit_ref     1.111
_refine_ls_restrained_S_all     1.111
_refine_ls_number_reflns     6147
_refine_ls_number_parameters     397
_refine_ls_number_restraints     0
_refine_ls_hydrogen_treatment     constr
_refine_ls_weighting_scheme     calc
_refine_ls_weighting_details
         'calc w=1/[\s^2^(Fo^2^)+(0.0564P)^2^+1.4912P] where P=(Fo^2^+2Fc^2^)/3'
_atom_sites_solution_hydrogens     geom
_atom_sites_solution_primary     direct
_atom_sites_solution_secondary     difmap
_refine_ls_shift/su_max     0.000
_refine_ls_shift/su_mean     0.000
_refine_diff_density_max     0.279
_refine_diff_density_min     -0.331
_refine_ls_extinction_method     none
_refine_ls_extinction_coef     ?
_refine_ls_abs_structure_details     'Flack (1983), 2547 Friedel pairs'
_refine_ls_abs_structure_Flack     0.12(18)
loop_
    _atom_type_symbol
    _atom_type_description
    _atom_type_scat_dispersion_real
    _atom_type_scat_dispersion_imag
    _atom_type_scat_source
    C C 0.0181 0.0091 'International Tables Vol C Tables 4.2.6.8 and 6.1.1.4'
    H H 0.0000 0.0000 'International Tables Vol C Tables 4.2.6.8 and 6.1.1.4'
    N N 0.0311 0.0180 'International Tables Vol C Tables 4.2.6.8 and 6.1.1.4'
    O O 0.0492 0.0322 'International Tables Vol C Tables 4.2.6.8 and 6.1.1.4'
_computing_data_collection     'APEX2 (Bruker, 2008)'
_computing_cell_refinement     'SAINT (Bruker, 2008)'
_computing_data_reduction     'SAINT (Bruker, 2008)'
_computing_structure_solution     'SHELXS97 (Sheldrick, 2008)'
_computing_structure_refinement     'SHELXL97 (Sheldrick, 2008)'
_computing_molecular_graphics     'Mercury (Macrae <i>et al.</i>, 2006)'
_computing_publication_material     'SHELXTL (Sheldrick, 2008)'
loop_
    _atom_site_type_symbol
    _atom_site_label
    _atom_site_fract_x
    _atom_site_fract_y
    _atom_site_fract_z
    _atom_site_U_iso_or_equiv
    _atom_site_adp_type
    _atom_site_calc_flag
    _atom_site_refinement_flags
    _atom_site_occupancy
    _atom_site_symmetry_multiplicity
    _atom_site_disorder_assembly
    _atom_site_disorder_group
    O O1 0.24840(16) 0.71863(13) 0.14560(3) 0.0243(3) Uani d . 1 1 . .
    C C2 0.4004(2) 0.70726(18) 0.13849(5) 0.0218(4) Uani d . 1 1 . .
    O O2 0.50540(16) 0.75006(13) 0.15593(4) 0.0277(3) Uani d . 1 1 . .
    C C3 0.4207(2) 0.63685(18) 0.10401(5) 0.0224(4) Uani d . 1 1 . .
    H H3A 0.3373 0.5729 0.1027 0.027 Uiso calc R 1 1 . .
    C C25 0.5796(2) 0.57359(19) 0.10150(5) 0.0268(4) Uani d . 1 1 . .
    H H25A 0.5875 0.5309 0.0785 0.032 Uiso calc R 1 1 . .
    H H25B 0.6635 0.6359 0.1025 0.032 Uiso calc R 1 1 . .
    C C26 0.6035(2) 0.48209(19) 0.13115(5) 0.0263(4) Uani d . 1 1 . .
    C C27 0.7262(3) 0.4954(2) 0.15475(8) 0.0491(7) Uani d . 1 1 . .
    H H27A 0.7964 0.5622 0.1522 0.059 Uiso calc R 1 1 . .
    C C28 0.7478(4) 0.4124(3) 0.18209(9) 0.0583(8) Uani d . 1 1 . .
    H H28A 0.8327 0.4225 0.1980 0.070 Uiso calc R 1 1 . .
    C C29 0.6469(3) 0.3158(2) 0.18613(6) 0.0413(6) Uani d . 1 1 . .
    H H29A 0.6621 0.2587 0.2048 0.050 Uiso calc R 1 1 . .
    C C28' 0.5243(3) 0.3021(2) 0.16313(6) 0.0355(5) Uani d . 1 1 . .
    H H28B 0.4538 0.2357 0.1659 0.043 Uiso calc R 1 1 . .
    C C27' 0.5026(3) 0.3848(2) 0.13574(6) 0.0306(5) Uani d . 1 1 . .
    H H27B 0.4172 0.3744 0.1199 0.037 Uiso calc R 1 1 . .
    N N4 0.39658(19) 0.72275(15) 0.07506(4) 0.0224(3) Uani d . 1 1 . .
    H H4A 0.4616 0.7846 0.0728 0.027 Uiso calc R 1 1 . .
    C C5 0.2785(2) 0.71150(17) 0.05146(5) 0.0225(4) Uani d . 1 1 . .
    O O3 0.18573(18) 0.62545(13) 0.05191(4) 0.0315(3) Uani d . 1 1 . .
    C C6 0.2685(2) 0.80822(18) 0.02370(5) 0.0242(4) Uani d . 1 1 . .
    C C30 0.2266(4) 0.7595(2) -0.01239(6) 0.0461(7) Uani d . 1 1 . .
    H H30A 0.2223 0.8272 -0.0293 0.069 Uiso calc R 1 1 . .
    H H30B 0.1242 0.7192 -0.0113 0.069 Uiso calc R 1 1 . .
    H H30C 0.3060 0.7004 -0.0200 0.069 Uiso calc R 1 1 . .
    C C7 0.2905(2) 0.92489(18) 0.03213(5) 0.0227(4) Uani d . 1 1 . .
    H H7A 0.3144 0.9419 0.0562 0.027 Uiso calc R 1 1 . .
    C C8 0.2815(2) 1.03320(18) 0.00752(5) 0.0230(4) Uani d . 1 1 . .
    H H8A 0.2302 1.0063 -0.0149 0.028 Uiso calc R 1 1 . .
    C C31 0.4462(3) 1.0795(2) -0.00130(6) 0.0289(5) Uani d . 1 1 . .
    H H31A 0.5072 1.0132 -0.0119 0.043 Uiso calc R 1 1 . .
    H H31B 0.4978 1.1072 0.0204 0.043 Uiso calc R 1 1 . .
    H H31C 0.4388 1.1478 -0.0180 0.043 Uiso calc R 1 1 . .
    C C9 0.1814(2) 1.13529(18) 0.02408(5) 0.0231(4) Uani d . 1 1 . .
    H H9A 0.1819 1.2066 0.0075 0.028 Uiso calc R 1 1 . .
    O O4 0.25721(16) 1.17147(13) 0.05594(4) 0.0254(3) Uani d . 1 1 . .
    H H4B 0.2052 1.2272 0.0657 0.038 Uiso calc R 1 1 . .
    C C10 0.0131(2) 1.09516(17) 0.02921(5) 0.0220(4) Uani d . 1 1 . .
    C C32 -0.0729(2) 1.0701(2) -0.00471(5) 0.0266(4) Uani d . 1 1 . .
    H H32A -0.1803 1.0446 0.0006 0.040 Uiso calc R 1 1 . .
    H H32B -0.0194 1.0049 -0.0177 0.040 Uiso calc R 1 1 . .
    H H32C -0.0751 1.1445 -0.0191 0.040 Uiso calc R 1 1 . .
    C C11 -0.0488(2) 1.08391(18) 0.06150(5) 0.0240(4) Uani d . 1 1 . .
    H H11A 0.0182 1.1026 0.0808 0.029 Uiso calc R 1 1 . .
    C C12 -0.2128(2) 1.04501(19) 0.07077(5) 0.0249(4) Uani d . 1 1 . .
    H H12A -0.2648 1.0195 0.0483 0.030 Uiso calc R 1 1 . .
    C C33 -0.3060(3) 1.1537(2) 0.08555(6) 0.0319(5) Uani d . 1 1 . .
    H H33A -0.3038 1.2212 0.0685 0.048 Uiso calc R 1 1 . .
    H H33B -0.2591 1.1806 0.1079 0.048 Uiso calc R 1 1 . .
    H H33C -0.4146 1.1288 0.0897 0.048 Uiso calc R 1 1 . .
    C C13 -0.2092(2) 0.93239(19) 0.09515(5) 0.0251(4) Uani d . 1 1 . .
    H H13A -0.1563 0.8653 0.0818 0.030 Uiso calc R 1 1 . .
    O O5 -0.36908(17) 0.89529(14) 0.10053(4) 0.0311(3) Uani d . 1 1 . .
    H H5A -0.3753 0.8528 0.1190 0.047 Uiso calc R 1 1 . .
    C C14 -0.1219(2) 0.94720(18) 0.12989(5) 0.0249(4) Uani d . 1 1 . .
    C C34 -0.1984(3) 1.0210(3) 0.15900(6) 0.0426(6) Uani d . 1 1 . .
    H H34A -0.1298 1.0225 0.1798 0.064 Uiso calc R 1 1 . .
    H H34B -0.2987 0.9835 0.1654 0.064 Uiso calc R 1 1 . .
    H H34C -0.2162 1.1047 0.1507 0.064 Uiso calc R 1 1 . .
    C C15 0.0193(2) 0.89721(18) 0.13276(5) 0.0247(4) Uani d . 1 1 . .
    H H15A 0.0501 0.8451 0.1139 0.030 Uiso calc R 1 1 . .
    C C16 0.1368(2) 0.91269(19) 0.16215(5) 0.0248(4) Uani d . 1 1 . .
    H H16A 0.0849 0.9574 0.1820 0.030 Uiso calc R 1 1 . .
    C C35 0.2724(3) 0.99202(19) 0.14830(6) 0.0291(4) Uani d . 1 1 . .
    H H35A 0.3502 1.0030 0.1671 0.044 Uiso calc R 1 1 . .
    H H35B 0.2319 1.0720 0.1410 0.044 Uiso calc R 1 1 . .
    H H35C 0.3213 0.9516 0.1280 0.044 Uiso calc R 1 1 . .
    C C17 0.1972(2) 0.79026(18) 0.17640(5) 0.0237(4) Uani d . 1 1 . .
    H H17A 0.2887 0.8053 0.1923 0.028 Uiso calc R 1 1 . .
    C C18 0.0781(2) 0.7101(2) 0.19556(5) 0.0269(4) Uani d . 1 1 B .
    H H18A -0.0165 0.7011 0.1802 0.032 Uiso calc R 1 1 . .
    C C23 0.1484(3) 0.5832(2) 0.20208(7) 0.0404(6) Uani d . 1 1 . .
    H H23A 0.1801 0.5471 0.1795 0.061 Uiso calc R 1 1 . .
    H H23B 0.0701 0.5308 0.2134 0.061 Uiso calc R 1 1 . .
    H H23C 0.2399 0.5907 0.2176 0.061 Uiso calc R 1 1 . .
    C C19 0.0280(3) 0.7675(2) 0.23088(5) 0.0291(5) Uani d . 1 1 . .
    H H19A 0.1186 0.7664 0.2472 0.035 Uiso calc R 1 1 A 1
    H H19B 0.0000 0.8541 0.2267 0.035 Uiso calc R 1 1 A 1
    C C20A -0.1103(3) 0.7044(2) 0.24910(6) 0.0365(5) Uani d P 0.682(9) 1 B 1
    H H20A -0.1031 0.6138 0.2459 0.044 Uiso calc PR 0.682(9) 1 B 1
    C C21A -0.2660(7) 0.7548(8) 0.23126(16) 0.0597(19) Uani d P 0.682(9) 1 B 1
    H H21A -0.2845 0.8397 0.2393 0.072 Uiso calc PR 0.682(9) 1 B 1
    H H21B -0.2524 0.7564 0.2053 0.072 Uiso calc PR 0.682(9) 1 B 1
    C C22A -0.4090(6) 0.6764(9) 0.24045(15) 0.081(3) Uani d P 0.682(9) 1 B 1
    H H22A -0.5025 0.7115 0.2294 0.121 Uiso calc PR 0.682(9) 1 B 1
    H H22B -0.4229 0.6745 0.2662 0.121 Uiso calc PR 0.682(9) 1 B 1
    H H22C -0.3930 0.5930 0.2317 0.121 Uiso calc PR 0.682(9) 1 B 1
    C C20B -0.1103(3) 0.7044(2) 0.24910(6) 0.0365(5) Uani d P 0.318(9) 1 B 2
    H H20B -0.0716 0.6182 0.2502 0.044 Uiso calc PR 0.318(9) 1 B 2
    C C21B -0.2570(18) 0.6875(16) 0.2317(4) 0.0597(19) Uani d P 0.318(9) 1 B 2
    H H21C -0.2353 0.6595 0.2073 0.072 Uiso calc PR 0.318(9) 1 B 2
    H H21D -0.3082 0.7684 0.2299 0.072 Uiso calc PR 0.318(9) 1 B 2
    C C22B -0.3761(15) 0.598(2) 0.2483(3) 0.081(3) Uani d P 0.318(9) 1 B 2
    H H22D -0.4735 0.5996 0.2346 0.121 Uiso calc PR 0.318(9) 1 B 2
    H H22E -0.3978 0.6223 0.2727 0.121 Uiso calc PR 0.318(9) 1 B 2
    H H22F -0.3327 0.5150 0.2480 0.121 Uiso calc PR 0.318(9) 1 B 2
    C C24 -0.1175(3) 0.7359(2) 0.28804(6) 0.0387(6) Uani d . 1 1 . .
    H H24A -0.2082 0.6956 0.2988 0.058 Uiso calc R 1 1 B 1
    H H24B -0.1274 0.8247 0.2908 0.058 Uiso calc R 1 1 B 1
    H H24C -0.0216 0.7079 0.2997 0.058 Uiso calc R 1 1 B 1
    O O1S 0.1574(2) 0.39740(14) 0.08205(4) 0.0401(4) Uani d . 1 1 . .
    H H1S 0.1714 0.4614 0.0702 0.060 Uiso calc R 1 1 . .
    C C1S 0.0341(5) 0.4107(3) 0.10224(10) 0.0731(10) Uani d . 1 1 . .
    H H1S1 0.0390 0.3522 0.1218 0.110 Uiso calc R 1 1 . .
    H H1S2 -0.0607 0.3958 0.0883 0.110 Uiso calc R 1 1 . .
    H H1S3 0.0316 0.4941 0.1117 0.110 Uiso calc R 1 1 . .
loop_
    _atom_site_aniso_label
    _atom_site_aniso_U_11
    _atom_site_aniso_U_22
    _atom_site_aniso_U_33
    _atom_site_aniso_U_12
    _atom_site_aniso_U_13
    _atom_site_aniso_U_23
    O1 0.0167(7) 0.0315(7) 0.0248(6) 0.0010(6) 0.0008(5) -0.0037(6)
    C2 0.0168(9) 0.0244(9) 0.0241(9) 0.0012(8) 0.0000(8) 0.0032(8)
    O2 0.0186(7) 0.0381(8) 0.0264(7) -0.0016(6) -0.0009(6) -0.0002(6)
    C3 0.0204(10) 0.0239(9) 0.0228(9) 0.0016(8) 0.0002(8) 0.0035(8)
    C25 0.0226(10) 0.0300(10) 0.0278(10) 0.0017(9) 0.0041(8) 0.0030(8)
    C26 0.0217(10) 0.0288(10) 0.0284(10) 0.0048(8) 0.0028(8) 0.0016(8)
    C27 0.0400(15) 0.0413(13) 0.0661(17) -0.0103(12) -0.0229(13) 0.0200(12)
    C28 0.0549(18) 0.0533(16) 0.0666(18) -0.0072(14) -0.0357(16) 0.0187(14)
    C29 0.0524(16) 0.0339(12) 0.0378(12) 0.0042(11) -0.0116(11) 0.0112(10)
    C28' 0.0372(13) 0.0321(11) 0.0374(11) 0.0027(10) 0.0026(10) 0.0042(9)
    C27' 0.0264(11) 0.0323(11) 0.0330(10) 0.0047(9) -0.0037(9) 0.0005(9)
    N4 0.0200(8) 0.0241(8) 0.0231(8) -0.0014(7) -0.0009(6) 0.0037(7)
    C5 0.0205(9) 0.0211(9) 0.0260(9) 0.0024(8) -0.0002(8) -0.0049(7)
    O3 0.0353(8) 0.0255(7) 0.0337(8) -0.0039(7) -0.0108(7) 0.0016(6)
    C6 0.0233(10) 0.0275(10) 0.0217(9) 0.0024(8) -0.0027(8) -0.0016(7)
    C30 0.080(2) 0.0273(11) 0.0307(11) 0.0019(13) -0.0210(12) 0.0005(9)
    C7 0.0170(9) 0.0293(10) 0.0218(9) 0.0022(8) -0.0007(7) 0.0010(8)
    C8 0.0211(10) 0.0253(10) 0.0226(9) 0.0007(8) -0.0009(8) 0.0015(7)
    C31 0.0252(11) 0.0290(11) 0.0326(11) 0.0013(9) 0.0032(9) 0.0039(9)
    C9 0.0204(10) 0.0241(9) 0.0247(9) 0.0019(8) -0.0022(8) 0.0011(8)
    O4 0.0195(7) 0.0280(7) 0.0287(7) -0.0010(6) -0.0011(6) -0.0040(5)
    C10 0.0196(10) 0.0192(9) 0.0272(10) 0.0033(7) -0.0006(8) 0.0004(7)
    C32 0.0216(10) 0.0321(11) 0.0262(10) -0.0015(9) -0.0020(8) 0.0013(8)
    C11 0.0208(10) 0.0239(10) 0.0275(10) 0.0001(8) -0.0021(8) -0.0009(8)
    C12 0.0193(10) 0.0286(10) 0.0269(10) 0.0000(8) 0.0005(8) -0.0013(8)
    C33 0.0227(11) 0.0326(11) 0.0405(12) 0.0020(9) 0.0034(9) -0.0010(9)
    C13 0.0174(10) 0.0312(10) 0.0267(10) -0.0023(8) -0.0003(8) -0.0008(8)
    O5 0.0210(7) 0.0412(8) 0.0309(7) -0.0090(6) -0.0016(6) 0.0067(7)
    C14 0.0221(10) 0.0287(10) 0.0240(10) -0.0033(8) 0.0022(8) -0.0014(8)
    C34 0.0277(12) 0.0697(17) 0.0305(11) 0.0160(12) -0.0036(10) -0.0143(11)
    C15 0.0234(10) 0.0279(10) 0.0229(9) -0.0011(8) 0.0018(8) -0.0018(8)
    C16 0.0215(10) 0.0284(10) 0.0245(9) 0.0004(8) 0.0026(8) -0.0032(8)
    C35 0.0245(11) 0.0302(10) 0.0325(11) -0.0026(9) 0.0011(9) -0.0006(8)
    C17 0.0188(9) 0.0292(10) 0.0230(9) -0.0001(8) -0.0001(8) -0.0045(8)
    C18 0.0194(9) 0.0342(11) 0.0270(10) -0.0010(9) 0.0000(8) -0.0012(9)
    C23 0.0408(13) 0.0316(12) 0.0488(14) 0.0002(10) 0.0149(11) 0.0047(11)
    C19 0.0296(11) 0.0323(11) 0.0253(10) -0.0021(9) 0.0019(9) 0.0025(9)
    C20A 0.0327(12) 0.0436(13) 0.0332(11) -0.0074(11) 0.0069(10) -0.0054(10)
    C21A 0.0262(16) 0.121(6) 0.0316(14) 0.002(4) 0.0036(12) 0.010(4)
    C22A 0.033(3) 0.173(8) 0.036(3) -0.026(4) 0.0055(19) 0.001(3)
    C20B 0.0327(12) 0.0436(13) 0.0332(11) -0.0074(11) 0.0069(10) -0.0054(10)
    C21B 0.0262(16) 0.121(6) 0.0316(14) 0.002(4) 0.0036(12) 0.010(4)
    C22B 0.033(3) 0.173(8) 0.036(3) -0.026(4) 0.0055(19) 0.001(3)
    C24 0.0389(13) 0.0482(14) 0.0291(11) -0.0062(11) 0.0055(10) 0.0061(10)
    O1S 0.0545(11) 0.0262(8) 0.0396(9) -0.0006(8) -0.0109(8) 0.0003(7)
    C1S 0.088(3) 0.062(2) 0.069(2) -0.0158(19) 0.008(2) -0.0059(17)
_geom_special_details
;
All e.s.d.'s (except the e.s.d. in the dihedral angle between two l.s. planes)
are estimated using the full covariance matrix. The cell e.s.d.'s are taken
into account individually in the estimation of e.s.d.'s in distances, angles
and torsion angles; correlations between e.s.d.'s in cell parameters are only
used when they are defined by crystal symmetry. An approximate (isotropic)
treatment of cell e.s.d.'s is used for estimating e.s.d.'s involving l.s.
planes.
;
loop_
    _geom_bond_atom_site_label_1
    _geom_bond_atom_site_label_2
    _geom_bond_site_symmetry_2
    _geom_bond_distance
    _geom_bond_publ_flag
    O1 C2 . 1.332(2) ?
    O1 C17 . 1.470(2) ?
    C2 O2 . 1.208(2) ?
    C2 C3 . 1.524(3) ?
    C3 N4 . 1.457(2) ?
    C3 C25 . 1.527(3) ?
    C3 H3A . 1.0000 ?
    C25 C26 . 1.517(3) ?
    C25 H25A . 0.9900 ?
    C25 H25B . 0.9900 ?
    C26 C27' . 1.381(3) ?
    C26 C27 . 1.384(3) ?
    C27 C28 . 1.388(4) ?
    C27 H27A . 0.9500 ?
    C28 C29 . 1.372(4) ?
    C28 H28A . 0.9500 ?
    C29 C28' . 1.370(4) ?
    C29 H29A . 0.9500 ?
    C28' C27' . 1.387(3) ?
    C28' H28B . 0.9500 ?
    C27' H27B . 0.9500 ?
    N4 C5 . 1.352(3) ?
    N4 H4A . 0.8800 ?
    C5 O3 . 1.231(2) ?
    C5 C6 . 1.493(3) ?
    C6 C7 . 1.329(3) ?
    C6 C30 . 1.508(3) ?
    C30 H30A . 0.9800 ?
    C30 H30B . 0.9800 ?
    C30 H30C . 0.9800 ?
    C7 C8 . 1.509(3) ?
    C7 H7A . 0.9500 ?
    C8 C31 . 1.532(3) ?
    C8 C9 . 1.540(3) ?
    C8 H8A . 1.0000 ?
    C31 H31A . 0.9800 ?
    C31 H31B . 0.9800 ?
    C31 H31C . 0.9800 ?
    C9 O4 . 1.424(2) ?
    C9 C10 . 1.516(3) ?
    C9 H9A . 1.0000 ?
    O4 H4B . 0.8400 ?
    C10 C11 . 1.336(3) ?
    C10 C32 . 1.503(3) ?
    C32 H32A . 0.9800 ?
    C32 H32B . 0.9800 ?
    C32 H32C . 0.9800 ?
    C11 C12 . 1.505(3) ?
    C11 H11A . 0.9500 ?
    C12 C33 . 1.537(3) ?
    C12 C13 . 1.539(3) ?
    C12 H12A . 1.0000 ?
    C33 H33A . 0.9800 ?
    C33 H33B . 0.9800 ?
    C33 H33C . 0.9800 ?
    C13 O5 . 1.440(2) ?
    C13 C14 . 1.519(3) ?
    C13 H13A . 1.0000 ?
    O5 H5A . 0.8400 ?
    C14 C15 . 1.330(3) ?
    C14 C34 . 1.513(3) ?
    C34 H34A . 0.9800 ?
    C34 H34B . 0.9800 ?
    C34 H34C . 0.9800 ?
    C15 C16 . 1.507(3) ?
    C15 H15A . 0.9500 ?
    C16 C17 . 1.533(3) ?
    C16 C35 . 1.539(3) ?
    C16 H16A . 1.0000 ?
    C35 H35A . 0.9800 ?
    C35 H35B . 0.9800 ?
    C35 H35C . 0.9800 ?
    C17 C18 . 1.526(3) ?
    C17 H17A . 1.0000 ?
    C18 C23 . 1.533(3) ?
    C18 C19 . 1.536(3) ?
    C18 H18A . 1.0000 ?
    C23 H23A . 0.9800 ?
    C23 H23B . 0.9800 ?
    C23 H23C . 0.9800 ?
    C19 C20A . 1.532(3) ?
    C19 H19A . 0.9900 ?
    C19 H19B . 0.9900 ?
    C20A C24 . 1.513(3) ?
    C20A C21A . 1.590(7) ?
    C20A H20A . 1.0000 ?
    C21A C22A . 1.533(8) ?
    C21A H21A . 0.9900 ?
    C21A H21B . 0.9900 ?
    C22A H22A . 0.9800 ?
    C22A H22B . 0.9800 ?
    C22A H22C . 0.9800 ?
    C21B C22B . 1.54(2) ?
    C21B H21C . 0.9900 ?
    C21B H21D . 0.9900 ?
    C22B H22D . 0.9800 ?
    C22B H22E . 0.9800 ?
    C22B H22F . 0.9800 ?
    C24 H24A . 0.9800 ?
    C24 H24B . 0.9800 ?
    C24 H24C . 0.9800 ?
    O1S C1S . 1.309(4) ?
    O1S H1S . 0.8400 ?
    C1S H1S1 . 0.9800 ?
    C1S H1S2 . 0.9800 ?
    C1S H1S3 . 0.9800 ?
loop_
    _geom_angle_atom_site_label_1
    _geom_angle_atom_site_label_2
    _geom_angle_atom_site_label_3
    _geom_angle_site_symmetry_1
    _geom_angle_site_symmetry_3
    _geom_angle
    _geom_angle_publ_flag
    C2 O1 C17 . . 119.99(15) ?
    O2 C2 O1 . . 125.29(18) ?
    O2 C2 C3 . . 125.32(17) ?
    O1 C2 C3 . . 109.34(16) ?
    N4 C3 C2 . . 107.46(15) ?
    N4 C3 C25 . . 111.81(16) ?
    C2 C3 C25 . . 112.58(16) ?
    N4 C3 H3A . . 108.3 ?
    C2 C3 H3A . . 108.3 ?
    C25 C3 H3A . . 108.3 ?
    C26 C25 C3 . . 111.91(16) ?
    C26 C25 H25A . . 109.2 ?
    C3 C25 H25A . . 109.2 ?
    C26 C25 H25B . . 109.2 ?
    C3 C25 H25B . . 109.2 ?
    H25A C25 H25B . . 107.9 ?
    C27' C26 C27 . . 118.2(2) ?
    C27' C26 C25 . . 121.17(19) ?
    C27 C26 C25 . . 120.6(2) ?
    C26 C27 C28 . . 120.7(2) ?
    C26 C27 H27A . . 119.6 ?
    C28 C27 H27A . . 119.6 ?
    C29 C28 C27 . . 120.2(2) ?
    C29 C28 H28A . . 119.9 ?
    C27 C28 H28A . . 119.9 ?
    C28' C29 C28 . . 119.6(2) ?
    C28' C29 H29A . . 120.2 ?
    C28 C29 H29A . . 120.2 ?
    C29 C28' C27' . . 120.3(2) ?
    C29 C28' H28B . . 119.8 ?
    C27' C28' H28B . . 119.8 ?
    C26 C27' C28' . . 120.9(2) ?
    C26 C27' H27B . . 119.6 ?
    C28' C27' H27B . . 119.6 ?
    C5 N4 C3 . . 122.85(17) ?
    C5 N4 H4A . . 118.6 ?
    C3 N4 H4A . . 118.6 ?
    O3 C5 N4 . . 122.75(18) ?
    O3 C5 C6 . . 120.98(17) ?
    N4 C5 C6 . . 116.25(17) ?
    C7 C6 C5 . . 120.27(17) ?
    C7 C6 C30 . . 126.17(19) ?
    C5 C6 C30 . . 113.52(17) ?
    C6 C30 H30A . . 109.5 ?
    C6 C30 H30B . . 109.5 ?
    H30A C30 H30B . . 109.5 ?
    C6 C30 H30C . . 109.5 ?
    H30A C30 H30C . . 109.5 ?
    H30B C30 H30C . . 109.5 ?
    C6 C7 C8 . . 126.82(18) ?
    C6 C7 H7A . . 116.6 ?
    C8 C7 H7A . . 116.6 ?
    C7 C8 C31 . . 110.32(16) ?
    C7 C8 C9 . . 110.32(16) ?
    C31 C8 C9 . . 111.02(17) ?
    C7 C8 H8A . . 108.4 ?
    C31 C8 H8A . . 108.4 ?
    C9 C8 H8A . . 108.4 ?
    C8 C31 H31A . . 109.5 ?
    C8 C31 H31B . . 109.5 ?
    H31A C31 H31B . . 109.5 ?
    C8 C31 H31C . . 109.5 ?
    H31A C31 H31C . . 109.5 ?
    H31B C31 H31C . . 109.5 ?
    O4 C9 C10 . . 113.82(16) ?
    O4 C9 C8 . . 107.03(15) ?
    C10 C9 C8 . . 111.65(16) ?
    O4 C9 H9A . . 108.1 ?
    C10 C9 H9A . . 108.1 ?
    C8 C9 H9A . . 108.1 ?
    C9 O4 H4B . . 109.5 ?
    C11 C10 C32 . . 124.70(19) ?
    C11 C10 C9 . . 121.26(18) ?
    C32 C10 C9 . . 114.03(16) ?
    C10 C32 H32A . . 109.5 ?
    C10 C32 H32B . . 109.5 ?
    H32A C32 H32B . . 109.5 ?
    C10 C32 H32C . . 109.5 ?
    H32A C32 H32C . . 109.5 ?
    H32B C32 H32C . . 109.5 ?
    C10 C11 C12 . . 127.37(19) ?
    C10 C11 H11A . . 116.3 ?
    C12 C11 H11A . . 116.3 ?
    C11 C12 C33 . . 110.38(17) ?
    C11 C12 C13 . . 110.32(16) ?
    C33 C12 C13 . . 114.33(17) ?
    C11 C12 H12A . . 107.2 ?
    C33 C12 H12A . . 107.2 ?
    C13 C12 H12A . . 107.2 ?
    C12 C33 H33A . . 109.5 ?
    C12 C33 H33B . . 109.5 ?
    H33A C33 H33B . . 109.5 ?
    C12 C33 H33C . . 109.5 ?
    H33A C33 H33C . . 109.5 ?
    H33B C33 H33C . . 109.5 ?
    O5 C13 C14 . . 111.96(16) ?
    O5 C13 C12 . . 106.95(16) ?
    C14 C13 C12 . . 116.25(17) ?
    O5 C13 H13A . . 107.1 ?
    C14 C13 H13A . . 107.1 ?
    C12 C13 H13A . . 107.1 ?
    C13 O5 H5A . . 109.5 ?
    C15 C14 C34 . . 123.51(19) ?
    C15 C14 C13 . . 118.19(18) ?
    C34 C14 C13 . . 118.28(18) ?
    C14 C34 H34A . . 109.5 ?
    C14 C34 H34B . . 109.5 ?
    H34A C34 H34B . . 109.5 ?
    C14 C34 H34C . . 109.5 ?
    H34A C34 H34C . . 109.5 ?
    H34B C34 H34C . . 109.5 ?
    C14 C15 C16 . . 128.22(19) ?
    C14 C15 H15A . . 115.9 ?
    C16 C15 H15A . . 115.9 ?
    C15 C16 C17 . . 112.65(17) ?
    C15 C16 C35 . . 108.30(17) ?
    C17 C16 C35 . . 111.02(17) ?
    C15 C16 H16A . . 108.2 ?
    C17 C16 H16A . . 108.2 ?
    C35 C16 H16A . . 108.2 ?
    C16 C35 H35A . . 109.5 ?
    C16 C35 H35B . . 109.5 ?
    H35A C35 H35B . . 109.5 ?
    C16 C35 H35C . . 109.5 ?
    H35A C35 H35C . . 109.5 ?
    H35B C35 H35C . . 109.5 ?
    O1 C17 C18 . . 105.55(16) ?
    O1 C17 C16 . . 106.71(15) ?
    C18 C17 C16 . . 116.37(17) ?
    O1 C17 H17A . . 109.3 ?
    C18 C17 H17A . . 109.3 ?
    C16 C17 H17A . . 109.3 ?
    C17 C18 C23 . . 109.59(17) ?
    C17 C18 C19 . . 111.32(17) ?
    C23 C18 C19 . . 109.85(18) ?
    C17 C18 H18A . . 108.7 ?
    C23 C18 H18A . . 108.7 ?
    C19 C18 H18A . . 108.7 ?
    C18 C23 H23A . . 109.5 ?
    C18 C23 H23B . . 109.5 ?
    H23A C23 H23B . . 109.5 ?
    C18 C23 H23C . . 109.5 ?
    H23A C23 H23C . . 109.5 ?
    H23B C23 H23C . . 109.5 ?
    C20A C19 C18 . . 114.92(18) ?
    C20A C19 H19A . . 108.5 ?
    C18 C19 H19A . . 108.5 ?
    C20A C19 H19B . . 108.5 ?
    C18 C19 H19B . . 108.5 ?
    H19A C19 H19B . . 107.5 ?
    C24 C20A C19 . . 111.44(19) ?
    C24 C20A C21A . . 107.4(3) ?
    C19 C20A C21A . . 107.3(3) ?
    C24 C20A H20A . . 110.2 ?
    C19 C20A H20A . . 110.2 ?
    C21A C20A H20A . . 110.2 ?
    C22A C21A C20A . . 112.1(4) ?
    C22A C21A H21A . . 109.2 ?
    C20A C21A H21A . . 109.2 ?
    C22A C21A H21B . . 109.2 ?
    C20A C21A H21B . . 109.2 ?
    H21A C21A H21B . . 107.9 ?
    C21A C22A H22A . . 109.5 ?
    C21A C22A H22B . . 109.5 ?
    H22A C22A H22B . . 109.5 ?
    C21A C22A H22C . . 109.5 ?
    H22A C22A H22C . . 109.5 ?
    H22B C22A H22C . . 109.5 ?
    C22B C21B H21C . . 107.7 ?
    C22B C21B H21D . . 107.7 ?
    H21C C21B H21D . . 107.1 ?
    C21B C22B H22D . . 109.5 ?
    C21B C22B H22E . . 109.5 ?
    H22D C22B H22E . . 109.5 ?
    C21B C22B H22F . . 109.5 ?
    H22D C22B H22F . . 109.5 ?
    H22E C22B H22F . . 109.5 ?
    C20A C24 H24A . . 109.5 ?
    C20A C24 H24B . . 109.5 ?
    H24A C24 H24B . . 109.5 ?
    C20A C24 H24C . . 109.5 ?
    H24A C24 H24C . . 109.5 ?
    H24B C24 H24C . . 109.5 ?
    C1S O1S H1S . . 109.5 ?
    O1S C1S H1S1 . . 109.5 ?
    O1S C1S H1S2 . . 109.5 ?
    H1S1 C1S H1S2 . . 109.5 ?
    O1S C1S H1S3 . . 109.5 ?
    H1S1 C1S H1S3 . . 109.5 ?
    H1S2 C1S H1S3 . . 109.5 ?
loop_
    _geom_torsion_atom_site_label_1
    _geom_torsion_atom_site_label_2
    _geom_torsion_atom_site_label_3
    _geom_torsion_atom_site_label_4
    _geom_torsion_site_symmetry_1
    _geom_torsion_site_symmetry_2
    _geom_torsion_site_symmetry_3
    _geom_torsion_site_symmetry_4
    _geom_torsion
    _geom_torsion_publ_flag
    C17 O1 C2 O2 . . . . 1.4(3) ?
    C17 O1 C2 C3 . . . . -176.01(15) ?
    O2 C2 C3 N4 . . . . -96.8(2) ?
    O1 C2 C3 N4 . . . . 80.66(19) ?
    O2 C2 C3 C25 . . . . 26.8(3) ?
    O1 C2 C3 C25 . . . . -155.80(16) ?
    N4 C3 C25 C26 . . . . -178.74(17) ?
    C2 C3 C25 C26 . . . . 60.2(2) ?
    C3 C25 C26 C27' . . . . 59.2(3) ?
    C3 C25 C26 C27 . . . . -119.7(2) ?
    C27' C26 C27 C28 . . . . 0.6(4) ?
    C25 C26 C27 C28 . . . . 179.5(3) ?
    C26 C27 C28 C29 . . . . -0.2(5) ?
    C27 C28 C29 C28' . . . . -0.3(5) ?
    C28 C29 C28' C27' . . . . 0.4(4) ?
    C27 C26 C27' C28' . . . . -0.5(3) ?
    C25 C26 C27' C28' . . . . -179.38(19) ?
    C29 C28' C27' C26 . . . . 0.0(4) ?
    C2 C3 N4 C5 . . . . -116.88(19) ?
    C25 C3 N4 C5 . . . . 119.1(2) ?
    C3 N4 C5 O3 . . . . -2.6(3) ?
    C3 N4 C5 C6 . . . . 179.08(17) ?
    O3 C5 C6 C7 . . . . 139.5(2) ?
    N4 C5 C6 C7 . . . . -42.2(3) ?
    O3 C5 C6 C30 . . . . -38.4(3) ?
    N4 C5 C6 C30 . . . . 140.0(2) ?
    C5 C6 C7 C8 . . . . -178.82(18) ?
    C30 C6 C7 C8 . . . . -1.3(4) ?
    C6 C7 C8 C31 . . . . -104.4(2) ?
    C6 C7 C8 C9 . . . . 132.5(2) ?
    C7 C8 C9 O4 . . . . 61.5(2) ?
    C31 C8 C9 O4 . . . . -61.1(2) ?
    C7 C8 C9 C10 . . . . -63.7(2) ?
    C31 C8 C9 C10 . . . . 173.69(16) ?
    O4 C9 C10 C11 . . . . -6.5(3) ?
    C8 C9 C10 C11 . . . . 114.8(2) ?
    O4 C9 C10 C32 . . . . 173.62(16) ?
    C8 C9 C10 C32 . . . . -65.1(2) ?
    C32 C10 C11 C12 . . . . 0.0(3) ?
    C9 C10 C11 C12 . . . . -179.84(18) ?
    C10 C11 C12 C33 . . . . -110.0(2) ?
    C10 C11 C12 C13 . . . . 122.7(2) ?
    C11 C12 C13 O5 . . . . -175.62(16) ?
    C33 C12 C13 O5 . . . . 59.3(2) ?
    C11 C12 C13 C14 . . . . 58.5(2) ?
    C33 C12 C13 C14 . . . . -66.6(2) ?
    O5 C13 C14 C15 . . . . 132.99(19) ?
    C12 C13 C14 C15 . . . . -103.7(2) ?
    O5 C13 C14 C34 . . . . -48.7(3) ?
    C12 C13 C14 C34 . . . . 74.6(3) ?
    C34 C14 C15 C16 . . . . -7.0(4) ?
    C13 C14 C15 C16 . . . . 171.19(19) ?
    C14 C15 C16 C17 . . . . 128.9(2) ?
    C14 C15 C16 C35 . . . . -107.9(2) ?
    C2 O1 C17 C18 . . . . -131.99(18) ?
    C2 O1 C17 C16 . . . . 103.61(19) ?
    C15 C16 C17 O1 . . . . 51.0(2) ?
    C35 C16 C17 O1 . . . . -70.67(19) ?
    C15 C16 C17 C18 . . . . -66.5(2) ?
    C35 C16 C17 C18 . . . . 171.86(17) ?
    O1 C17 C18 C23 . . . . 51.7(2) ?
    C16 C17 C18 C23 . . . . 169.85(18) ?
    O1 C17 C18 C19 . . . . 173.47(16) ?
    C16 C17 C18 C19 . . . . -68.4(2) ?
    C17 C18 C19 C20A . . . . 170.56(19) ?
    C23 C18 C19 C20A . . . . -67.9(2) ?
    C18 C19 C20A C24 . . . . 160.6(2) ?
    C18 C19 C20A C21A . . . . -82.1(4) ?
    C24 C20A C21A C22A . . . . -74.4(5) ?
    C19 C20A C21A C22A . . . . 165.6(4) ?
loop_
    _geom_hbond_atom_site_label_D
    _geom_hbond_atom_site_label_H
    _geom_hbond_atom_site_label_A
    _geom_hbond_site_symmetry_A
    _geom_hbond_distance_DH
    _geom_hbond_distance_HA
    _geom_hbond_distance_DA
    _geom_hbond_angle_DHA
    N4 H4A O5 1_655 0.88 2.16 2.915(2) 144.0
    O4 H4B O1S 1_565 0.84 2.00 2.795(2) 156.6
    O5 H5A O2 1_455 0.84 2.06 2.839(2) 153.5
    O1S H1S O3 . 0.84 1.93 2.754(2) 167.5
_iucr_refine_instructions_details
;
TITL meta02 in P2(1)2(1)2(1)
CELL 1.54178 8.5444 10.9406 37.8017 90.000 90.000 90.000
ZERR 4.00 0.0003 0.0004 0.0015 0.000 0.000 0.000
LATT -1
SYMM x+1/2, -y+1/2, -z
SYMM -x, y+1/2, -z+1/2
SYMM -x+1/2, -y, z+1/2
SFAC C H N O
UNIT 144 228 4 24
TEMP -183
ACTA
SIZE 0.3 0.3 0.1
L.S. 20
FMAP 2
PLAN 10
HTAB
BOND $H
CONF
REM  WGHT    0.100000
REM new wght after refining with orthorhombic processed data
WGHT      0.0564      1.4912
FVAR       0.17539   0.68396
O1    4    0.248400    0.718645    0.145597    11.00000    0.01673    0.03152 =
         0.02468   -0.00375    0.00074    0.00101
C2    1    0.400344    0.707272    0.138486    11.00000    0.01665    0.02447 =
         0.02399    0.00309    0.00001    0.00114
O2    4    0.505411    0.750096    0.155938    11.00000    0.01860    0.03811 =
         0.02642   -0.00026   -0.00088   -0.00161
C3    1    0.420726    0.636860    0.104010    11.00000    0.02034    0.02386 =
         0.02277    0.00351    0.00008    0.00165
AFIX  13
H3A   2    0.337298    0.572912    0.102722    11.00000   -1.20000
AFIX   0
C25   1    0.579553    0.573647    0.101504    11.00000    0.02249    0.02999 =
         0.02773    0.00304    0.00409    0.00174
AFIX  23
H25A  2    0.587540    0.531015    0.078474    11.00000   -1.20000
H25B  2    0.663442    0.635972    0.102489    11.00000   -1.20000
AFIX   0
C26   1    0.603481    0.482113    0.131151    11.00000    0.02170    0.02874 =
         0.02837    0.00160    0.00280    0.00480
C27   1    0.726206    0.495499    0.154758    11.00000    0.03994    0.04123 =
         0.06597    0.01996   -0.02295   -0.01023
AFIX  43
H27A  2    0.796436    0.562242    0.152219    11.00000   -1.20000
AFIX   0
C28   1    0.747748    0.412430    0.182104    11.00000    0.05475    0.05314 =
         0.06632    0.01860   -0.03552   -0.00686
AFIX  43
H28A  2    0.832591    0.422536    0.198081    11.00000   -1.20000
AFIX   0
C29   1    0.646950    0.315827    0.186131    11.00000    0.05214    0.03382 =
         0.03782    0.01127   -0.01161    0.00422
AFIX  43
H29A  2    0.662097    0.258778    0.204765    11.00000   -1.20000
AFIX   0
C28'  1    0.524326    0.302102    0.163125    11.00000    0.03731    0.03215 =
         0.03723    0.00411    0.00248    0.00276
AFIX  43
H28B  2    0.453859    0.235641    0.165934    11.00000   -1.20000
AFIX   0
C27'  1    0.502569    0.384818    0.135741    11.00000    0.02650    0.03221 =
         0.03301    0.00064   -0.00358    0.00470
AFIX  43
H27B  2    0.417136    0.374379    0.119943    11.00000   -1.20000
AFIX   0
N4    3    0.396568    0.722786    0.075064    11.00000    0.01998    0.02411 =
         0.02301    0.00368   -0.00082   -0.00129
AFIX  43
H4A   2    0.461592    0.784692    0.072851    11.00000   -1.20000
AFIX   0
C5    1    0.278557    0.711493    0.051463    11.00000    0.02033    0.02106 =
         0.02591   -0.00481   -0.00024    0.00239
O3    4    0.185757    0.625454    0.051910    11.00000    0.03546    0.02543 =
         0.03363    0.00163   -0.01085   -0.00385
C6    1    0.268470    0.808215    0.023698    11.00000    0.02333    0.02742 =
         0.02161   -0.00156   -0.00275    0.00235
C30   1    0.226601    0.759473   -0.012404    11.00000    0.08049    0.02732 =
         0.03062    0.00055   -0.02114    0.00185
AFIX  33
H30A  2    0.222326    0.827161   -0.029356    11.00000   -1.50000
H30B  2    0.124256    0.719208   -0.011336    11.00000   -1.50000
H30C  2    0.306018    0.700379   -0.019976    11.00000   -1.50000
AFIX   0
C7    1    0.290496    0.924903    0.032142    11.00000    0.01700    0.02921 =
         0.02175    0.00112   -0.00065    0.00219
AFIX  43
H7A   2    0.314346    0.941874    0.056192    11.00000   -1.20000
AFIX   0
C8    1    0.281566    1.033216    0.007511    11.00000    0.02110    0.02522 =
         0.02256    0.00161   -0.00088    0.00081
AFIX  13
H8A   2    0.230274    1.006319   -0.014956    11.00000   -1.20000
AFIX   0
C31   1    0.446176    1.079493   -0.001297    11.00000    0.02518    0.02892 =
         0.03254    0.00393    0.00318    0.00124
AFIX  33
H31A  2    0.507212    1.013185   -0.011949    11.00000   -1.50000
H31B  2    0.497804    1.107156    0.020425    11.00000   -1.50000
H31C  2    0.438847    1.147752   -0.018002    11.00000   -1.50000
AFIX   0
C9    1    0.181435    1.135318    0.024066    11.00000    0.02020    0.02412 =
         0.02476    0.00104   -0.00218    0.00201
AFIX  13
H9A   2    0.181918    1.206678    0.007536    11.00000   -1.20000
AFIX   0
O4    4    0.257205    1.171454    0.055936    11.00000    0.01939    0.02787 =
         0.02867   -0.00403   -0.00110   -0.00091
AFIX  83
H4B   2    0.205184    1.227149    0.065718    11.00000   -1.50000
AFIX   0
C10   1    0.013084    1.095172    0.029206    11.00000    0.01957    0.01911 =
         0.02719    0.00043   -0.00050    0.00325
C32   1   -0.072888    1.070144   -0.004707    11.00000    0.02159    0.03198 =
         0.02609    0.00124   -0.00199   -0.00151
AFIX  33
H32A  2   -0.180265    1.044665    0.000646    11.00000   -1.50000
H32B  2   -0.019393    1.004933   -0.017733    11.00000   -1.50000
H32C  2   -0.075074    1.144509   -0.019150    11.00000   -1.50000
AFIX   0
C11   1   -0.048832    1.083898    0.061515    11.00000    0.02065    0.02375 =
         0.02747   -0.00095   -0.00208   -0.00002
AFIX  43
H11A  2    0.018214    1.102545    0.080823    11.00000   -1.20000
AFIX   0
C12   1   -0.212768    1.044998    0.070761    11.00000    0.01915    0.02846 =
         0.02693   -0.00119    0.00057    0.00000
AFIX  13
H12A  2   -0.264807    1.019479    0.048247    11.00000   -1.20000
AFIX   0
C33   1   -0.306026    1.153771    0.085549    11.00000    0.02254    0.03244 =
         0.04052   -0.00102    0.00348    0.00201
AFIX  33
H33A  2   -0.303809    1.221194    0.068488    11.00000   -1.50000
H33B  2   -0.259075    1.180642    0.107887    11.00000   -1.50000
H33C  2   -0.414639    1.128814    0.089698    11.00000   -1.50000
AFIX   0
C13   1   -0.209230    0.932383    0.095154    11.00000    0.01736    0.03115 =
         0.02659   -0.00080   -0.00031   -0.00233
AFIX  13
H13A  2   -0.156290    0.865249    0.081772    11.00000   -1.20000
AFIX   0
O5    4   -0.369097    0.895317    0.100529    11.00000    0.02108    0.04112 =
         0.03088    0.00677   -0.00158   -0.00907
AFIX  83
H5A   2   -0.375344    0.852873    0.118992    11.00000   -1.50000
AFIX   0
C14   1   -0.121941    0.947227    0.129890    11.00000    0.02210    0.02875 =
         0.02387   -0.00153    0.00212   -0.00328
C34   1   -0.198364    1.021016    0.158997    11.00000    0.02764    0.06970 =
         0.03043   -0.01435   -0.00362    0.01599
AFIX  33
H34A  2   -0.129737    1.022524    0.179765    11.00000   -1.50000
H34B  2   -0.298674    0.983583    0.165372    11.00000   -1.50000
H34C  2   -0.216185    1.104742    0.150710    11.00000   -1.50000
AFIX   0
C15   1    0.019342    0.897218    0.132753    11.00000    0.02329    0.02790 =
         0.02285   -0.00179    0.00176   -0.00103
AFIX  43
H15A  2    0.050110    0.845140    0.113884    11.00000   -1.20000
AFIX   0
C16   1    0.136806    0.912725    0.162149    11.00000    0.02147    0.02840 =
         0.02440   -0.00317    0.00266    0.00037
AFIX  13
H16A  2    0.084889    0.957471    0.182009    11.00000   -1.20000
AFIX   0
C35   1    0.272370    0.992038    0.148298    11.00000    0.02449    0.03017 =
         0.03254   -0.00062    0.00108   -0.00260
AFIX  33
H35A  2    0.350214    1.002984    0.167072    11.00000   -1.50000
H35B  2    0.231923    1.072006    0.141028    11.00000   -1.50000
H35C  2    0.321290    0.951626    0.127975    11.00000   -1.50000
AFIX   0
C17   1    0.197222    0.790270    0.176403    11.00000    0.01886    0.02917 =
         0.02290   -0.00448   -0.00003   -0.00013
AFIX  13
H17A  2    0.288770    0.805287    0.192301    11.00000   -1.20000
AFIX   0
C18   1    0.078071    0.710150    0.195564    11.00000    0.01933    0.03413 =
         0.02693   -0.00111    0.00001   -0.00107
AFIX  13
H18A  2   -0.016493    0.701088    0.180200    11.00000   -1.20000
AFIX   0
C23   1    0.148398    0.583246    0.202079    11.00000    0.04086    0.03145 =
         0.04862    0.00485    0.01487    0.00023
AFIX  33
H23A  2    0.180117    0.547143    0.179462    11.00000   -1.50000
H23B  2    0.070096    0.530750    0.213393    11.00000   -1.50000
H23C  2    0.239945    0.590706    0.217547    11.00000   -1.50000
AFIX   0
C19   1    0.027994    0.767533    0.230887    11.00000    0.02944    0.03228 =
         0.02523    0.00252    0.00197   -0.00215
AFIX  23
H19A  2    0.118644    0.766351    0.247194    11.00000   -1.20000
H19B  2    0.000109    0.854140    0.226662    11.00000   -1.20000
AFIX   0
REM 2 parts C20A-C22A C20B-C22B, same ADP and position for C20AnB,
REM same ADP for C21AnB, C22AnB refine occ., no hydrogens yet
REM added H for C21 and C22 HFIX 23 and 33
REM added H for C20 HFIX 13
REM then took all the Cs anis, result stable
EXYZ C20A C20B
EADP C20A C20B
EADP C21A C21B
EADP C22A C22B
PART 1 21.0
C20A  1   -0.110375    0.704433    0.249100    21.00000    0.03268    0.04372 =
         0.03306   -0.00530    0.00687   -0.00755
AFIX  13
H20A  2   -0.103096    0.613862    0.245943    21.00000   -1.20000
AFIX   0
C21A  1   -0.266042    0.754773    0.231274    21.00000    0.02605    0.12185 =
         0.03163    0.01030    0.00362    0.00159
AFIX  23
H21A  2   -0.284499    0.839687    0.239306    21.00000   -1.20000
H21B  2   -0.252409    0.756329    0.205271    21.00000   -1.20000
AFIX   0
C22A  1   -0.408977    0.676452    0.240457    21.00000    0.03284    0.17226 =
         0.03595    0.00061    0.00565   -0.02586
AFIX  33
H22A  2   -0.502407    0.711563    0.229373    21.00000   -1.50000
H22B  2   -0.422919    0.674605    0.266184    21.00000   -1.50000
H22C  2   -0.393053    0.593079    0.231688    21.00000   -1.50000
AFIX   0
PART 2 -21.0
C20B  1   -0.110375    0.704433    0.249100   -21.00000    0.03268    0.04372 =
         0.03306   -0.00530    0.00687   -0.00755
AFIX  13
H20B  2   -0.071540    0.618295    0.250215   -21.00000   -1.20000
AFIX   0
C21B  1   -0.257014    0.687366    0.231751   -21.00000    0.02605    0.12185 =
         0.03163    0.01030    0.00362    0.00159
AFIX  23
H21C  2   -0.235254    0.659519    0.207323   -21.00000   -1.20000
H21D  2   -0.308386    0.768234    0.229945   -21.00000   -1.20000
AFIX   0
C22B  1   -0.376009    0.597597    0.248234   -21.00000    0.03284    0.17226 =
         0.03595    0.00061    0.00565   -0.02586
AFIX  33
H22D  2   -0.473357    0.599308    0.234534   -21.00000   -1.50000
H22E  2   -0.397681    0.621802    0.272709   -21.00000   -1.50000
H22F  2   -0.332473    0.514733    0.247915   -21.00000   -1.50000
AFIX   0
PART 0
C24   1   -0.117515    0.735998    0.288041    11.00000    0.03877    0.04803 =
         0.02894    0.00600    0.00551   -0.00627
AFIX  33
H24A  2   -0.208207    0.695718    0.298809    11.00000   -1.50000
H24B  2   -0.127348    0.824730    0.290807    11.00000   -1.50000
H24C  2   -0.021615    0.707990    0.299724    11.00000   -1.50000
AFIX   0
REM last but not least, take O1S and C1S anis ...
O1S   4    0.157436    0.397402    0.082063    11.00000    0.05450    0.02601 =
         0.03967    0.00026   -0.01106   -0.00057
AFIX 147
H1S   2    0.171610    0.461490    0.070253    11.00000   -1.50000
AFIX   0
C1S   1    0.034057    0.410672    0.102258    11.00000    0.08730    0.06162 =
         0.06841   -0.00592    0.00867   -0.01567
AFIX 137
H1S1  2    0.039115    0.352252    0.121877    11.00000   -1.50000
H1S2  2   -0.060727    0.395598    0.088328    11.00000   -1.50000
H1S3  2    0.031461    0.494095    0.111681    11.00000   -1.50000
HKLF 4 1 1 0 0 0 1 0 0 0 1
REM  meta02 in P2(1)2(1)2(1)
REM R1 =  0.0427 for   6037 Fo > 4sig(Fo)  and  0.0435 for all   6147 data
REM    397 parameters refined using      0 restraints
END
WGHT      0.0564      1.4912
REM Highest difference peak  0.278,  deepest hole -0.339,  1-sigma level  0.043
Q1    1  -0.3111  1.0405  0.1530  11.00000  0.05    0.28
Q2    1  -0.1763  0.9604  0.1787  11.00000  0.05    0.24
Q3    1  -0.2505  1.2079  0.1015  11.00000  0.05    0.21
Q4    1  -0.1359  1.1105  0.1613  11.00000  0.05    0.21
Q5    1  -0.0315  1.1133 -0.0278  11.00000  0.05    0.20
Q6    1   0.2413  1.2562  0.0581  11.00000  0.05    0.20
Q7    1  -0.1776  1.0928 -0.0054  11.00000  0.05    0.20
Q8    1   0.2147  0.6755 -0.0134  11.00000  0.05    0.19
Q9    1   0.2268  1.0811  0.0142  11.00000  0.05    0.18
Q10   1  -0.3993  1.1088  0.1039  11.00000  0.05    0.17
;
data_global
_journal_date_recd_electronic     2013-03-15
_journal_date_accepted     2013-04-08
_journal_name_full     'Acta Crystallographica, Section E'
_journal_year     2013
_journal_volume     69
_journal_issue      5
_journal_page_first     o742
_journal_page_last     o742
_journal_paper_category     QO
_journal_paper_doi     10.1107/S1600536813009641
_journal_coeditor_code     FJ2623
_publ_contact_author_name     'Ulrich Englich'
_publ_contact_author_address
;
Department of Chemistry
Syracuse University
1-014 Center for Science & Technology
Syracuse, NY 13244-4100
USA
;
_publ_contact_author_email     uenglich@syr.edu
_publ_contact_author_fax     315-443-4070
_publ_contact_author_phone     315-443-2925
_publ_section_title
;
Metacridamide B methanol-<i>d</i>~4~ monosolvate
;
loop_
    _publ_author_name
    _publ_author_address
    'Ulrich Englich'
;
Department of Chemistry
Syracuse University
1-014 Center for Science & Technology
Syracuse, NY 13244-4100
USA
;
    'Krasnoff, Stuart B.'
;
USDA--ARS
Biological IPM Research Unit
Robt. W. Holley Ctr. for Ag. and Health
Tower Rd
Ithaca
NY 14853
USA
;
