# Supplementary material for: Metacridamide B methanol-d 4 monosolvate
Source: Acta Crystallogr Sect E Struct Rep Online. 2013 Apr 17;69(Pt 5):o742. doi: 10.1107/S1600536813009641 (PMC3648273; doi:10.1107/S1600536813009641)
Supplement: Supplementary file 2 [file e-69-0o742-Isup2.hkl]

# 
# h,k,l, Fc-squared, Fo-squared, sigma(Fo-squared) and status flag 
# 
data_I
_shelx_title ' meta02 in P2(1)2(1)2(1)' 
_shelx_refln_list_code          4 
_shelx_F_calc_maximum      182.36 
_exptl_crystal_F_000      1312.00 
_reflns_d_resolution_high  0.8302 
 
loop_ 
 _symmetry_equiv_pos_as_xyz 
 'x, y, z' 
 'x+1/2, -y+1/2, -z' 
 '-x, y+1/2, -z+1/2' 
 '-x+1/2, -y, z+1/2' 
 
_cell_length_a     8.5444 
_cell_length_b    10.9406 
_cell_length_c    37.8017 
_cell_angle_alpha  90.000 
_cell_angle_beta   90.000 
_cell_angle_gamma  90.000 
 
_shelx_F_squared_multiplier     1.000 
 
loop_ 
 _refln_index_h 
 _refln_index_k 
 _refln_index_l 
 _refln_F_squared_calc 
 _refln_F_squared_meas 
 _refln_F_squared_sigma 
 _refln_observed_status 
   2   0   0    15311.39    15876.17    275.75 o 
   4   0   0     5836.34     5674.90     94.18 o 
   6   0   0     1110.81      990.00     25.03 o 
   8   0   0      754.42      930.85     16.76 o 
   1   1   0       63.40       63.47      1.28 o 
   2   1   0     1182.62     1039.13     11.04 o 
   3   1   0     1862.11     1874.15     22.50 o 
   4   1   0      488.07      517.50      6.23 o 
   5   1   0     2141.54     2302.02     27.75 o 
   6   1   0      447.48      407.76      8.27 o 
   7   1   0      288.04      325.67      7.15 o 
   8   1   0      200.97      216.74      4.90 o 
   9   1   0      208.99      194.31      3.74 o 
  10   1   0       22.21       20.48      3.58 o 
   0   2   0     2237.80     2278.04     69.88 o 
   1   2   0       67.40       33.50      1.45 o 
   2   2   0      537.28      616.54      8.30 o 
   3   2   0      122.37       67.51      1.84 o 
   4   2   0      654.45      731.78      9.32 o 
   5   2   0      802.15      916.69     12.61 o 
   6   2   0      218.73      217.11      7.15 o 
   7   2   0      207.49      226.74      6.25 o 
   8   2   0      563.06      553.15      7.57 o 
   9   2   0        4.43        9.48      1.66 o 
  10   2   0        1.70        6.83      3.25 o 
   1   3   0      186.61      164.28      4.74 o 
   2   3   0     7146.15     7222.04    127.15 o 
   3   3   0      182.39      231.61      4.46 o 
   4   3   0      959.08     1098.82     18.34 o 
   5   3   0        5.78        3.58      3.58 o 
   6   3   0      679.55      635.77     13.66 o 
   7   3   0      270.29      293.79      5.27 o 
   8   3   0        3.76       15.26      1.99 o 
   9   3   0      218.17      197.93      5.92 o 
   0   4   0      110.02      131.47      3.66 o 
   1   4   0       95.04       82.47      3.77 o 
   2   4   0     2180.74     2261.91     38.19 o 
   3   4   0      161.51       94.50      2.99 o 
   4   4   0     1458.15     1586.67     30.47 o 
   5   4   0      274.18      219.39      9.43 o 
   6   4   0     1775.38     1738.82     27.83 o 
   7   4   0      405.23      369.24     10.84 o 
   8   4   0      389.09      381.74      8.22 o 
   9   4   0       64.85       65.96      6.34 o 
   1   5   0     3766.71     3717.88     60.62 o 
   2   5   0      278.84      259.92      5.04 o 
   3   5   0        2.01       21.78      2.60 o 
   4   5   0       89.00      125.90      3.63 o 
   5   5   0      228.46      248.39      6.78 o 
   6   5   0     1023.65      855.27     15.58 o 
   7   5   0       16.20       31.17      3.29 o 
   8   5   0       49.62       38.61      3.59 o 
   9   5   0       46.87       53.75      6.34 o 
   0   6   0     9259.69     9120.58    183.49 o 
   1   6   0        7.19        4.43      2.17 o 
   2   6   0     3570.59     3412.70     56.52 o 
   3   6   0      177.96      185.26      7.48 o 
   4   6   0        9.35        4.55      2.28 o 
   5   6   0      146.90      177.98      4.89 o 
   6   6   0      351.75      358.78      8.23 o 
   7   6   0       23.39       25.08      4.61 o 
   8   6   0       76.21       75.84      4.35 o 
   9   6   0       60.82       56.23      4.88 o 
   1   7   0      282.51      278.01      5.47 o 
   2   7   0      506.62      642.95     11.42 o 
   3   7   0       42.68       41.60      3.90 o 
   4   7   0       48.69       61.88      8.24 o 
   5   7   0       65.70       54.57      2.98 o 
   6   7   0       49.71       52.97      3.74 o 
   7   7   0      675.97      595.24     12.68 o 
   8   7   0       99.69      105.11      4.53 o 
   0   8   0        6.46        8.07      1.92 o 
   1   8   0        3.38        1.73      1.27 o 
   2   8   0      115.52      141.31      3.93 o 
   3   8   0      203.28      205.34     11.05 o 
   4   8   0       38.82       41.72      3.55 o 
   5   8   0       10.23       20.64      3.10 o 
   6   8   0      647.59      667.24     16.01 o 
   7   8   0       21.74       15.00      2.82 o 
   8   8   0       41.25       36.40      4.23 o 
   1   9   0      176.75      187.02      3.98 o 
   2   9   0      103.75      146.94      3.59 o 
   3   9   0        0.57        5.33      1.93 o 
   4   9   0      649.76      610.67     11.88 o 
   5   9   0        0.52        8.81      3.43 o 
   6   9   0      271.27      300.09      8.26 o 
   7   9   0      206.68      162.42      4.36 o 
   0  10   0     1487.18     1466.80     38.03 o 
   1  10   0        0.01        7.49      1.73 o 
   2  10   0       30.83       35.32      2.59 o 
   3  10   0       40.52       27.38      2.73 o 
   4  10   0        6.84        7.39      3.36 o 
   5  10   0        1.42        0.43      3.58 o 
   6  10   0        7.86        5.81      2.73 o 
   1  11   0      771.50      763.26     18.49 o 
   2  11   0      103.01       91.53      5.85 o 
   3  11   0       49.94       52.24      3.20 o 
   4  11   0      574.47      534.31     12.68 o 
   5  11   0      243.37      230.11      9.10 o 
   0  12   0        8.66       28.98      4.06 o 
   1  12   0      291.79      261.17      5.29 o 
   2  12   0       57.10       48.15      2.77 o 
   3  12   0        0.71        0.74      2.21 o 
   1  13   0       19.81       31.85      2.93 o 
   1   0   1      313.40      163.77      2.73 o 
   2   0   1      905.00      883.47     11.13 o 
   3   0   1      916.36     1277.60     13.32 o 
   4   0   1      910.17      990.43     10.59 o 
   5   0   1       78.91       77.16      1.97 o 
   6   0   1      940.22      945.79     17.01 o 
   7   0   1       55.46       51.80      2.46 o 
   8   0   1     2184.60     2086.64     25.03 o 
   9   0   1      332.01      324.95      5.16 o 
 -10   1   1      133.61      141.06      6.18 o 
  -9   1   1       51.37       59.64      2.62 o 
  -8   1   1      348.10      328.59      5.21 o 
  -7   1   1      246.13      248.81      4.31 o 
  -6   1   1      808.85      742.98     26.16 o 
  -5   1   1      686.20      659.60      8.51 o 
  -4   1   1      851.19      906.00     11.18 o 
  -3   1   1     1574.52     1810.52     19.44 o 
  -2   1   1     7257.13     6856.11     71.43 o 
  -1   1   1     7441.62     7742.09     93.80 o 
   0   1   1     5082.52     5256.49    160.88 o 
   1   1   1     7419.14     7701.66    123.82 o 
   2   1   1     7269.59     6970.06     92.31 o 
   3   1   1     1576.41     1815.30     18.67 o 
   4   1   1      849.84      887.30     10.29 o 
   5   1   1      688.06      653.91      9.36 o 
   6   1   1      814.60      747.86     19.50 o 
   7   1   1      243.80      244.12      5.94 o 
   8   1   1      346.73      333.23      6.48 o 
   9   1   1       51.65       58.52      2.45 o 
  10   1   1      135.64      143.33      6.18 o 
 -10   2   1        8.13       17.88      3.58 o 
  -9   2   1       61.17       54.49      2.40 o 
  -8   2   1      245.30      227.75      4.09 o 
  -7   2   1      352.01      372.28      5.66 o 
  -6   2   1     2586.31     2400.90     57.53 o 
  -5   2   1      568.50      554.76      7.97 o 
  -4   2   1     1398.32     1492.40     18.14 o 
  -3   2   1       95.50       97.92      8.63 o 
  -2   2   1      779.15      725.24      8.44 o 
  -1   2   1     2852.38     2946.45     36.58 o 
   0   2   1       28.55       61.10      4.23 o 
   1   2   1     2846.66     2901.57     44.55 o 
   2   2   1      771.59      716.86     10.14 o 
   3   2   1       94.76       87.89      5.79 o 
   4   2   1     1389.74     1499.68     18.14 o 
   5   2   1      563.19      541.41     11.32 o 
   6   2   1     2583.91     2373.27     57.53 o 
   7   2   1      352.39      372.36      5.63 o 
   8   2   1      246.54      225.01      4.13 o 
   9   2   1       61.97       49.59      2.59 o 
  10   2   1        8.22       16.58      3.25 o 
  -9   3   1       31.96       42.21      2.63 o 
  -8   3   1      390.14      413.67      7.38 o 
  -7   3   1       34.25       38.82      2.12 o 
  -6   3   1      243.56      228.80      6.29 o 
  -5   3   1       23.49       33.96      3.58 o 
  -4   3   1     3913.78     4021.73     54.82 o 
  -3   3   1     1332.06     1337.45     15.14 o 
  -2   3   1     3566.71     3647.45     46.79 o 
  -1   3   1      135.91      155.50      2.60 o 
   0   3   1    17128.72    15007.83    220.51 o 
   1   3   1      132.13      151.72      2.63 o 
   2   3   1     3564.22     3648.35     80.57 o 
   3   3   1     1342.31     1329.28     19.10 o 
   4   3   1     3920.32     4060.65     54.82 o 
   5   3   1       22.24       30.23      4.23 o 
   6   3   1      245.10      232.76      6.39 o 
   7   3   1       35.65       39.91      2.15 o 
   8   3   1      393.52      412.80      7.36 o 
   9   3   1       31.81       38.67      3.05 o 
  -9   4   1       51.87       47.44      4.06 o 
  -8   4   1      386.16      388.21      8.39 o 
  -7   4   1       55.56       69.73      3.86 o 
  -6   4   1     1095.61     1048.17     17.70 o 
  -5   4   1      724.50      644.83     21.13 o 
  -4   4   1     2081.59     2199.97     38.96 o 
  -3   4   1      381.85      424.66      8.34 o 
  -2   4   1     2917.56     2936.55     47.85 o 
  -1   4   1     2165.04     1898.65     27.50 o 
   0   4   1     4667.21     4719.11     67.31 o 
   1   4   1     2172.53     1897.02     31.90 o 
   2   4   1     2922.07     2862.72     88.32 o 
   3   4   1      386.12      433.24     10.39 o 
   4   4   1     2087.16     2211.91     45.27 o 
   5   4   1      721.95      636.38     21.13 o 
   6   4   1     1100.44     1071.11     17.70 o 
   7   4   1       56.15       67.59      3.74 o 
   8   4   1      386.27      388.77      8.41 o 
   9   4   1       50.46       45.87      3.25 o 
  -9   5   1       14.94       17.41      2.76 o 
  -8   5   1      196.91      173.17      6.32 o 
  -7   5   1        7.05       10.12      2.91 o 
  -5   5   1      152.99      184.39      7.64 o 
  -4   5   1      126.63      118.20      6.56 o 
  -3   5   1     2790.27     2789.29     79.95 o 
  -2   5   1      647.19      572.42      9.92 o 
  -1   5   1      543.88      561.29      9.72 o 
   0   5   1     1453.64     1468.49     21.31 o 
   1   5   1      550.76      566.89     12.02 o 
   2   5   1      645.02      566.04     10.77 o 
   3   5   1     2784.90     2765.56     79.95 o 
   4   5   1      127.87      122.44      8.10 o 
   5   5   1      154.36      185.99      8.94 o 
   7   5   1        6.90        7.15      2.91 o 
   8   5   1      198.04      173.45      6.24 o 
   9   5   1       14.57       16.94      2.58 o 
  -9   6   1       86.90      109.86      6.18 o 
  -8   6   1      168.05      157.18      7.31 o 
  -7   6   1      408.76      382.35      9.24 o 
  -6   6   1      372.06      360.74      8.36 o 
  -5   6   1       46.58       39.78      2.66 o 
  -4   6   1       35.73       30.23      2.93 o 
  -3   6   1      826.13      745.26     22.75 o 
  -2   6   1       17.70       42.71      3.63 o 
  -1   6   1      907.84      907.95     15.23 o 
   0   6   1      825.43      897.97     13.44 o 
   1   6   1      909.12      897.85     13.26 o 
   2   6   1       17.28       34.44      7.64 o 
   3   6   1      829.83      733.56     22.75 o 
   4   6   1       35.29       26.00      2.93 o 
   5   6   1       47.41       40.48      2.52 o 
   6   6   1      373.65      356.81      8.30 o 
   7   6   1      404.81      375.10      8.36 o 
   8   6   1      169.26      158.42      5.78 o 
  -8   7   1       79.45       89.52      4.37 o 
  -7   7   1       50.28       55.98      3.53 o 
  -6   7   1       78.68       77.67      4.09 o 
  -5   7   1       85.20       84.29      4.65 o 
  -4   7   1      146.61      147.35      4.69 o 
  -3   7   1      134.05      131.79      4.92 o 
  -2   7   1      983.43      933.17     16.30 o 
  -1   7   1      561.21      569.10      9.90 o 
   0   7   1      980.88      902.23     13.60 o 
   1   7   1      560.44      561.20      9.90 o 
   2   7   1      983.04      964.21     19.73 o 
   3   7   1      132.51      127.08      6.18 o 
   4   7   1      149.35      150.40      4.61 o 
   5   7   1       85.15       88.14      4.35 o 
   6   7   1       77.98       69.03      4.09 o 
   7   7   1       49.77       57.39      3.53 o 
   8   7   1       81.68       95.97      6.01 o 
  -8   8   1       74.12       74.43      5.85 o 
  -7   8   1       25.71       29.97      3.05 o 
  -6   8   1      908.63      887.65     16.16 o 
  -5   8   1        6.69       11.24      3.03 o 
  -4   8   1      809.16      785.71     14.55 o 
  -3   8   1        4.61        8.83      2.34 o 
  -2   8   1     1035.67      980.11     17.29 o 
  -1   8   1      102.64       92.13      3.87 o 
   0   8   1        3.91        2.27      1.21 o 
   1   8   1      103.58       86.84      2.63 o 
   2   8   1     1032.19      966.67     17.29 o 
   3   8   1        4.89        5.53      2.16 o 
   4   8   1      800.71      782.27     14.55 o 
   5   8   1        6.61       12.45      4.01 o 
   6   8   1      906.23      886.87     16.10 o 
   7   8   1       24.59       27.74      2.96 o 
  -7   9   1        6.88        6.67      2.19 o 
  -6   9   1       73.60       72.15      4.48 o 
  -5   9   1      117.06      108.12      8.94 o 
  -4   9   1       44.17       65.80      3.31 o 
  -3   9   1      147.07      128.92      4.16 o 
  -2   9   1     1489.22     1419.26     20.53 o 
  -1   9   1       77.91       70.11      2.69 o 
   0   9   1       11.81       16.84      1.60 o 
   1   9   1       78.45       65.41      2.09 o 
   2   9   1     1490.49     1402.70     18.17 o 
   3   9   1      147.23      130.50      4.15 o 
   4   9   1       44.24       62.57      3.27 o 
   5   9   1      117.71      112.32      6.06 o 
   6   9   1       74.40       66.77      7.48 o 
   7   9   1        7.21        7.48      2.19 o 
  -6  10   1       67.37       77.92      4.21 o 
  -5  10   1       18.76       21.24      3.42 o 
  -4  10   1       55.44       57.72      4.35 o 
  -3  10   1      170.39      172.91      5.11 o 
  -2  10   1      308.02      302.09      7.39 o 
  -1  10   1      434.80      385.68     11.96 o 
   0  10   1       83.94      131.23      4.83 o 
   1  10   1      436.63      392.00      6.51 o 
   2  10   1      306.65      301.70      5.58 o 
   3  10   1      171.31      168.70      5.04 o 
   4  10   1       56.15       67.35      4.58 o 
   5  10   1       19.76       25.12      3.51 o 
   6  10   1       67.84       79.80      5.85 o 
  -5  11   1      166.99      145.86      5.04 o 
  -4  11   1        0.98        6.68      3.05 o 
  -3  11   1      222.88      208.63      5.98 o 
  -2  11   1      162.02      161.36      5.39 o 
  -1  11   1      221.68      235.28      8.74 o 
   0  11   1       16.69       21.98      2.02 o 
   1  11   1      220.38      228.73     10.59 o 
   2  11   1      158.48      155.60      5.39 o 
   3  11   1      224.92      205.88      6.40 o 
   4  11   1        1.03        8.81      4.06 o 
   5  11   1      168.11      142.82      6.01 o 
  -3  12   1       34.78       40.00      2.68 o 
  -2  12   1       16.79       31.44      2.28 o 
  -1  12   1       17.37       26.19      2.09 o 
   0  12   1      382.96      365.27      6.78 o 
   1  12   1       17.98       27.01      1.81 o 
   2  12   1       16.41       29.70      2.56 o 
   3  12   1       34.80       37.70      2.88 o 
  -1  13   1       21.34       27.95      2.60 o 
   0  13   1      539.50      533.37     10.11 o 
   1  13   1       21.96       29.25      2.60 o 
   1   0   2     1551.63     1396.33     16.24 o 
   2   0   2     5774.03     5810.90     61.09 o 
   3   0   2        2.65       18.09      1.12 o 
   4   0   2     2968.97     3191.36     38.42 o 
   5   0   2      397.41      421.23      7.98 o 
   6   0   2       31.21       62.08      3.90 o 
   7   0   2       78.41      109.19      4.44 o 
   8   0   2      901.14      962.69     12.20 o 
   9   0   2       22.25       34.71      1.84 o 
 -10   1   2        8.33       10.40      3.25 o 
  -9   1   2      102.17      111.42      2.83 o 
  -8   1   2       52.99       69.11      2.48 o 
  -7   1   2       16.54       19.88      1.66 o 
  -6   1   2      674.88      577.88     15.60 o 
  -5   1   2     1071.28     1062.16     18.77 o 
  -4   1   2      658.24      637.57      8.13 o 
  -3   1   2     1104.83     1293.55     15.52 o 
  -2   1   2     5063.30     4508.21     50.68 o 
  -1   1   2     2516.69     2043.24     24.34 o 
   0   1   2      285.87      492.40     15.93 o 
   1   1   2     2525.67     2085.31     71.18 o 
   2   1   2     5062.23     4577.66     60.97 o 
   3   1   2     1109.94     1278.10     15.35 o 
   4   1   2      655.93      632.33      7.48 o 
   5   1   2     1064.63     1065.31     14.60 o 
   6   1   2      673.43      582.10     15.60 o 
   7   1   2       15.30       17.98      2.22 o 
   8   1   2       51.37       66.08      2.43 o 
   9   1   2      102.92      111.30      2.88 o 
  10   1   2        8.20        5.85      2.93 o 
  -9   2   2      205.36      226.07      4.49 o 
  -8   2   2      182.64      213.52      4.27 o 
  -7   2   2     1315.73     1199.65     14.80 o 
  -5   2   2     1128.58     1233.31     16.42 o 
  -4   2   2      863.37     1048.56     12.83 o 
  -3   2   2       11.97       15.15      1.32 o 
  -2   2   2     9226.81     8897.90     93.00 o 
  -1   2   2    14810.90    14313.46    178.59 o 
   0   2   2    14628.83    13491.26    626.63 o 
   1   2   2    14807.95    14237.38    320.65 o 
   2   2   2     9193.59     8733.81    189.99 o 
   3   2   2       12.41       12.52      2.35 o 
   4   2   2      862.58     1021.54     19.94 o 
   5   2   2     1128.65     1186.15     23.27 o 
   6   2   2      183.35      207.69      7.15 o 
   7   2   2     1314.81     1190.63     14.80 o 
   8   2   2      183.25      211.99      4.34 o 
   9   2   2      204.80      228.66      6.42 o 
  10   2   2      165.91      169.66      6.83 o 
  -9   3   2      590.13      544.99     10.36 o 
  -8   3   2      148.50      145.66      3.99 o 
  -7   3   2      411.84      392.07      6.34 o 
  -6   3   2     1021.90      972.84     19.87 o 
  -5   3   2      528.04      532.37     12.52 o 
  -4   3   2     1444.66     1353.28     18.81 o 
  -3   3   2     1622.32     1541.49     18.32 o 
  -2   3   2       22.37       15.62      1.24 o 
  -1   3   2      597.09      739.90      9.92 o 
   0   3   2     3691.81     3716.04     54.86 o 
   1   3   2      600.04      742.85     16.47 o 
   2   3   2       22.93       15.81      3.58 o 
   3   3   2     1636.32     1566.54     22.08 o 
   4   3   2     1443.85     1346.52     21.31 o 
   5   3   2      521.69      547.98     17.88 o 
   6   3   2     1019.61      965.94     19.87 o 
   7   3   2      405.99      392.30      6.36 o 
   8   3   2      146.82      148.21      3.95 o 
   9   3   2      593.93      554.39     13.49 o 
  -9   4   2       66.54       82.68      4.23 o 
  -8   4   2      254.87      285.09      6.77 o 
  -7   4   2      337.70      340.18      6.82 o 
  -6   4   2      187.43      247.40      5.77 o 
  -5   4   2      112.63      101.88      4.35 o 
  -4   4   2       61.05       64.56      2.17 o 
  -3   4   2       43.50       71.83      5.53 o 
  -2   4   2      659.05      739.84     11.01 o 
  -1   4   2      910.33     1095.47     13.18 o 
   0   4   2    10404.29    10214.50    145.42 o 
   1   4   2      911.92     1106.34     22.22 o 
   2   4   2      658.27      709.73     14.92 o 
   3   4   2       43.40       72.80      5.53 o 
   4   4   2       61.97       64.72      3.00 o 
   5   4   2      113.26       99.95      3.54 o 
   6   4   2      185.30      245.81      5.88 o 
   7   4   2      338.09      331.99      7.61 o 
   8   4   2      252.60      284.21      6.79 o 
   9   4   2       65.06       76.74      3.98 o 
  -9   5   2       44.96       45.13      6.83 o 
  -8   5   2      396.01      418.96     10.31 o 
  -7   5   2       84.12       66.10      3.72 o 
  -6   5   2      160.95      179.12      6.06 o 
  -5   5   2      983.74      952.95     27.30 o 
  -4   5   2      403.72      443.58      8.78 o 
  -3   5   2      503.02      614.72     13.44 o 
  -2   5   2     1000.64     1132.90     20.56 o 
  -1   5   2      852.59      766.92     12.97 o 
   0   5   2      771.78     1053.90     15.47 o 
   1   5   2      862.50      771.67     13.23 o 
   2   5   2     1002.51     1128.98     25.38 o 
   3   5   2      503.48      613.63     18.85 o 
   4   5   2      405.65      434.72      8.85 o 
   5   5   2      981.64      913.45     26.49 o 
   6   5   2      159.37      175.32      6.75 o 
   7   5   2       84.93       72.68      3.93 o 
   8   5   2      392.87      419.39     10.33 o 
   9   5   2       45.67       45.31      3.05 o 
  -9   6   2       41.82       45.18      4.23 o 
  -8   6   2      325.83      323.52     12.03 o 
  -7   6   2       89.55      100.70     10.28 o 
  -6   6   2      167.28      167.85      5.61 o 
  -5   6   2      448.94      414.97     13.81 o 
  -4   6   2      333.30      305.84     10.40 o 
  -3   6   2      469.14      415.05     13.65 o 
  -2   6   2      577.02      525.49      9.36 o 
  -1   6   2      773.76      880.55     14.85 o 
   0   6   2      175.95      189.58      4.69 o 
   1   6   2      776.92      877.44     12.93 o 
   2   6   2      573.80      520.68     16.58 o 
   3   6   2      468.16      416.02     13.65 o 
   4   6   2      327.51      293.81     10.40 o 
   5   6   2      448.06      399.79      9.72 o 
   6   6   2      165.21      176.41      5.74 o 
   7   6   2       89.13      102.44      5.00 o 
   8   6   2      326.93      312.74      8.37 o 
  -8   7   2       38.75       34.76      3.12 o 
  -7   7   2       57.79       67.64      3.72 o 
  -6   7   2      238.93      228.02      6.86 o 
  -5   7   2      191.58      177.08      5.61 o 
  -4   7   2       46.73       42.24      4.21 o 
  -3   7   2      152.53      170.24      6.34 o 
  -2   7   2      183.02      184.33      4.23 o 
  -1   7   2      908.02      816.63     13.96 o 
   0   7   2      193.93      179.44      3.59 o 
   1   7   2      914.11      815.37     15.50 o 
   2   7   2      184.87      188.91     12.84 o 
   3   7   2      152.32      179.08      7.15 o 
   4   7   2       47.30       44.69      3.64 o 
   5   7   2      191.93      162.86      4.97 o 
   6   7   2      239.69      232.24      6.62 o 
   7   7   2       58.41       66.73      4.73 o 
   8   7   2       37.71       28.66      3.05 o 
  -8   8   2      103.43      111.81      6.50 o 
  -7   8   2       69.11       73.06      3.80 o 
  -6   8   2      280.68      293.92      7.11 o 
  -5   8   2      269.24      268.30      6.45 o 
  -4   8   2      632.28      600.41     11.70 o 
  -3   8   2      254.29      233.37      7.02 o 
  -2   8   2      504.80      508.60      8.44 o 
  -1   8   2       35.89       45.94      2.21 o 
   0   8   2       40.83       48.28      2.04 o 
   1   8   2       36.24       48.40      2.13 o 
   2   8   2      506.57      512.67      9.79 o 
   3   8   2      253.31      221.48      7.02 o 
   4   8   2      632.49      601.29     11.64 o 
   5   8   2      266.52      257.45      6.41 o 
   6   8   2      277.31      278.52      7.13 o 
   7   8   2       69.39       70.35      3.57 o 
  -7   9   2       47.54       32.28      2.57 o 
  -6   9   2      205.43      185.60      5.31 o 
  -5   9   2      129.12      132.27      8.13 o 
  -4   9   2      739.60      722.10     13.44 o 
  -3   9   2        4.05        4.40      2.81 o 
  -2   9   2      430.57      424.62      7.23 o 
  -1   9   2      382.35      362.25      4.77 o 
   0   9   2     1442.19     1339.44     19.21 o 
   1   9   2      382.83      361.36      5.37 o 
   2   9   2      432.17      431.51      6.39 o 
   3   9   2        3.41        3.85      2.08 o 
   4   9   2      732.67      703.38     13.44 o 
   5   9   2      129.54      124.75      6.29 o 
   6   9   2      205.32      178.56      6.42 o 
   7   9   2       47.41       35.78      2.53 o 
  -6  10   2       32.66       33.73      2.67 o 
  -5  10   2       54.95       54.35      4.25 o 
  -4  10   2       34.23       23.40      2.51 o 
  -3  10   2       37.11       48.42      3.14 o 
  -2  10   2      456.02      424.11      7.10 o 
  -1  10   2      408.06      371.81      9.88 o 
   0  10   2      126.79      131.14      4.25 o 
   1  10   2      409.06      366.89      6.27 o 
   2  10   2      456.12      418.54      7.07 o 
   3  10   2       37.79       49.19      3.18 o 
   4  10   2       33.36       22.41      3.59 o 
   5  10   2       54.48       60.26      5.20 o 
   6  10   2       33.72       28.78      3.19 o 
  -5  11   2       46.74       38.63      3.10 o 
  -4  11   2      143.34      138.82      4.09 o 
  -3  11   2      502.41      529.06      9.63 o 
  -2  11   2       17.37       15.08      1.95 o 
  -1  11   2      113.46      128.99      4.00 o 
   0  11   2       59.42       57.12      4.39 o 
   1  11   2      112.36      124.91      3.96 o 
   2  11   2       16.83       13.09      2.02 o 
   3  11   2      504.71      508.04      9.54 o 
   4  11   2      144.36      145.25      5.86 o 
   5  11   2       47.53       40.26      3.19 o 
  -3  12   2       16.04       18.32      2.00 o 
  -2  12   2      509.83      477.03      8.70 o 
  -1  12   2      107.78      104.41      3.31 o 
   0  12   2        2.83       10.80      1.79 o 
   1  12   2      107.47      103.08      4.15 o 
   2  12   2      504.91      484.09     16.58 o 
   3  12   2       15.92       19.70      3.25 o 
  -1  13   2        1.40        7.80      2.28 o 
   0  13   2       11.68        5.53      1.95 o 
   1  13   2        1.26        3.25      2.28 o 
   1   0   3     5709.17     6364.15    181.03 o 
   2   0   3    13338.74    12617.27    169.36 o 
   3   0   3      230.24      240.07      3.81 o 
   4   0   3     1567.08     1830.37     23.89 o 
   5   0   3     3127.09     3123.27     41.03 o 
   6   0   3      528.66      503.13     13.98 o 
   7   0   3       96.55       84.29      2.78 o 
   8   0   3       11.82       15.24      1.77 o 
   9   0   3      430.89      424.29      6.37 o 
 -10   1   3       24.05       33.15      3.90 o 
  -9   1   3      473.70      476.40      6.91 o 
  -8   1   3      196.76      184.04      3.69 o 
  -7   1   3      486.58      467.76      6.70 o 
  -6   1   3      938.37      846.67     16.93 o 
  -5   1   3      495.14      536.25     12.42 o 
  -4   1   3      785.88      856.80     10.67 o 
  -3   1   3      669.55      726.87      9.04 o 
  -2   1   3     3451.17     3415.79     38.51 o 
  -1   1   3     6990.36     6915.94     95.94 o 
   1   1   3     6978.92     7011.24    166.88 o 
   2   1   3     3458.58     3507.65     61.27 o 
   3   1   3      670.92      729.21      9.82 o 
   4   1   3      797.16      850.82     10.65 o 
   5   1   3      491.95      544.35      9.42 o 
   6   1   3      940.60      853.49     22.10 o 
   7   1   3      483.86      465.00      6.69 o 
   8   1   3      205.28      193.85      3.71 o 
   9   1   3      467.86      469.54      6.89 o 
 -10   2   3       51.87       58.50      4.88 o 
  -9   2   3      201.47      189.57      4.08 o 
  -8   2   3      473.38      497.10      7.45 o 
  -7   2   3      669.96      631.01      8.53 o 
  -6   2   3      386.75      368.24     12.68 o 
  -5   2   3      115.02      145.13      4.45 o 
  -4   2   3     2288.49     2455.39     26.79 o 
  -3   2   3      137.55      139.87      2.88 o 
  -2   2   3     1907.08     1612.42     18.20 o 
  -1   2   3     8155.47     7446.21     92.16 o 
   0   2   3       62.63       -0.87      0.87 o 
   1   2   3     8144.78     7062.93    255.46 o 
   2   2   3     1906.38     1591.99     35.37 o 
   4   2   3     2299.67     2405.55     51.18 o 
   5   2   3      114.71      134.57      4.29 o 
   6   2   3      386.90      355.89     10.73 o 
   7   2   3      669.54      639.96      8.53 o 
   8   2   3      473.90      491.12      6.92 o 
   9   2   3      203.11      190.30      5.83 o 
  -9   3   3       53.53       55.74      2.91 o 
  -8   3   3      360.98      393.09      7.05 o 
  -7   3   3     1056.91     1018.00     13.76 o 
  -6   3   3        9.42       30.92      2.58 o 
  -5   3   3      462.75      458.45      8.22 o 
  -4   3   3     2151.18     2029.21     28.03 o 
  -3   3   3      891.70      845.85     11.41 o 
  -2   3   3     4287.01     4165.47     52.58 o 
  -1   3   3     6134.78     5613.76     72.62 o 
   0   3   3     4902.25     4797.26     70.64 o 
   1   3   3     6143.08     5531.39     83.78 o 
   2   3   3     4284.14     3997.81     99.23 o 
   3   3   3      898.79      832.96     24.54 o 
   4   3   3     2147.38     2056.55     31.79 o 
   5   3   3      462.47      445.12     12.84 o 
   6   3   3        9.27       25.20      2.58 o 
   7   3   3     1052.35     1012.94     13.73 o 
   8   3   3      356.23      389.18      9.31 o 
   9   3   3       53.39       51.63      3.42 o 
  -9   4   3      104.89       97.68      3.41 o 
  -8   4   3      180.79      205.79      7.04 o 
  -7   4   3       10.25       11.55      2.25 o 
  -6   4   3      186.88      163.86      4.78 o 
  -5   4   3      201.65      198.26      8.13 o 
  -4   4   3       82.33       72.44      2.24 o 
  -3   4   3      473.18      504.11      8.40 o 
  -2   4   3     2694.44     2690.14     38.70 o 
  -1   4   3     3509.07     3280.70     38.73 o 
   0   4   3     6508.80     5748.27     95.77 o 
   1   4   3     3516.18     3298.23     54.94 o 
   2   4   3     2689.90     2602.18     52.94 o 
   3   4   3      478.10      513.99     12.18 o 
   4   4   3       82.61       72.30      3.41 o 
   5   4   3      199.04      184.61      8.78 o 
   6   4   3      190.19      169.18      5.10 o 
   7   4   3       10.21       14.17      2.23 o 
   8   4   3      183.31      209.14      6.01 o 
   9   4   3      106.17      100.13      4.21 o 
  -9   5   3      125.38      128.34      6.83 o 
  -8   5   3       89.29       94.96     12.68 o 
  -7   5   3      225.65      205.09      7.28 o 
  -6   5   3      237.39      235.62      6.43 o 
  -5   5   3        0.93        6.49      1.74 o 
  -4   5   3      170.09      128.81      3.57 o 
  -3   5   3      707.75      793.17     16.89 o 
  -2   5   3      814.10      856.31     18.44 o 
  -1   5   3      352.77      326.24      5.90 o 
   0   5   3     2891.54     2868.95     41.18 o 
   1   5   3      355.31      322.78      5.30 o 
   2   5   3      812.11      826.00     14.30 o 
   3   5   3      708.68      789.79     23.73 o 
   4   5   3      170.39      129.78      5.36 o 
   5   5   3        0.78        6.82      1.71 o 
   6   5   3      239.66      230.14      7.57 o 
   7   5   3      225.96      206.38      6.08 o 
   8   5   3       87.88       89.68      5.08 o 
   9   5   3      125.89      125.31      4.44 o 
  -9   6   3       44.90       45.50      4.55 o 
  -8   6   3      195.39      192.06      6.32 o 
  -7   6   3      167.18      160.38      5.53 o 
  -6   6   3       43.88       61.55      3.67 o 
  -5   6   3      501.55      464.09     36.56 o 
  -4   6   3      187.69      160.88      6.50 o 
  -3   6   3      302.56      299.99     10.40 o 
  -2   6   3      770.74      786.95     16.60 o 
  -1   6   3     1001.44      975.52     16.41 o 
   0   6   3      252.89      239.94      6.38 o 
   1   6   3      998.05      972.40     14.31 o 
   2   6   3      770.19      795.32     24.05 o 
   3   6   3      301.08      297.39     10.40 o 
   4   6   3      189.72      171.28      6.83 o 
   5   6   3      499.65      458.61     11.88 o 
   6   6   3       44.48       63.28      4.67 o 
   7   6   3      167.30      163.79      5.59 o 
   8   6   3      194.68      184.90      6.15 o 
  -8   7   3       32.89       36.22      3.12 o 
  -7   7   3       37.99       58.41      3.33 o 
  -6   7   3      622.18      616.09     12.12 o 
  -5   7   3      118.81      116.68      4.19 o 
  -4   7   3       25.75       36.22      2.63 o 
  -3   7   3      134.47      121.20      4.68 o 
  -2   7   3     1413.64     1276.93     22.05 o 
  -1   7   3      160.21      161.41      5.72 o 
   0   7   3      198.26      243.54      6.80 o 
   1   7   3      159.63      157.99      9.20 o 
   2   7   3     1404.18     1320.01     26.51 o 
   3   7   3      139.07      128.71      5.85 o 
   4   7   3       25.40       34.63      2.59 o 
   5   7   3      121.55      116.03      4.98 o 
   6   7   3      618.59      617.40     14.43 o 
   7   7   3       37.81       57.31      3.56 o 
   8   7   3       33.32       39.13      3.19 o 
  -8   8   3       30.68       39.98      4.55 o 
  -7   8   3      155.79      153.49      4.15 o 
  -6   8   3      717.83      748.98     13.87 o 
  -5   8   3      156.24      149.48      4.63 o 
  -4   8   3      215.90      232.65      6.12 o 
  -3   8   3      545.18      564.18     14.46 o 
  -2   8   3      758.55      699.14     11.23 o 
  -1   8   3      752.34      822.65     16.86 o 
   0   8   3      379.03      346.93      8.09 o 
   1   8   3      755.87      816.01     16.78 o 
   2   8   3      761.64      714.31     12.93 o 
   3   8   3      546.71      555.28     10.52 o 
   4   8   3      214.74      231.50      6.07 o 
   5   8   3      157.52      144.69      4.63 o 
   6   8   3      714.72      733.77     16.31 o 
   7   8   3      156.44      148.53      4.85 o 
  -7   9   3       16.99       17.00      2.40 o 
  -6   9   3       29.18       26.98      2.80 o 
  -5   9   3       41.29       42.42      5.36 o 
  -4   9   3      508.15      481.96      9.83 o 
  -3   9   3       68.24       73.12      5.21 o 
  -2   9   3      189.91      195.68      4.30 o 
  -1   9   3      289.26      265.50      4.18 o 
   0   9   3       92.49       98.64      4.18 o 
   1   9   3      291.10      261.89      3.94 o 
   2   9   3      191.73      198.11      3.67 o 
   3   9   3       68.43       67.13      4.18 o 
   4   9   3      503.94      481.31      9.89 o 
   5   9   3       41.35       50.92     11.38 o 
   6   9   3       30.12       29.65      3.66 o 
   7   9   3       17.05       17.16      2.24 o 
  -6  10   3       11.48       20.92      2.71 o 
  -5  10   3       87.66       84.48      4.99 o 
  -4  10   3       20.76       23.64      3.12 o 
  -3  10   3      346.71      384.89      7.87 o 
  -2  10   3      403.36      413.01      9.01 o 
  -1  10   3      184.23      190.74      5.63 o 
   0  10   3      140.03      133.35      4.00 o 
   1  10   3      185.17      185.00      4.06 o 
   2  10   3      404.81      398.80      6.91 o 
   3  10   3      344.14      359.67      9.21 o 
   4  10   3       21.25       19.26      3.59 o 
   5  10   3       88.36       84.36      4.83 o 
   6  10   3       11.83       15.79      2.48 o 
  -5  11   3      123.46      124.48      6.83 o 
  -4  11   3       53.88       55.65      2.86 o 
  -3  11   3       40.82       44.84      2.86 o 
  -2  11   3      261.87      250.61      4.86 o 
  -1  11   3      132.16      154.37      9.88 o 
   0  11   3       69.64      102.79      4.25 o 
   1  11   3      132.45      150.84      4.83 o 
   2  11   3      261.75      254.03      5.45 o 
   3  11   3       42.30       41.75      2.70 o 
   4  11   3       54.91       55.67      4.14 o 
   5  11   3      124.62      123.92      4.58 o 
  -3  12   3      137.26      161.46      4.84 o 
  -2  12   3      210.84      216.99      5.02 o 
  -1  12   3       76.10       82.51      4.97 o 
   0  12   3      508.51      524.99      9.18 o 
   1  12   3       75.19       83.82      2.96 o 
   2  12   3      211.72      225.54      5.86 o 
   3  12   3      138.70      165.12      4.99 o 
  -1  13   3      209.07      212.89      6.83 o 
   0  13   3       19.68       19.55      1.84 o 
   1  13   3      211.94      213.21      6.83 o 
   1   0   4     2868.48     2820.82     80.93 o 
   2   0   4     1632.27     1371.60     21.18 o 
   3   0   4     3952.96     4381.13     51.41 o 
   4   0   4      223.94      370.61      5.57 o 
   5   0   4      125.94      133.25      3.23 o 
   6   0   4      124.76      130.66      5.53 o 
   7   0   4        0.16       31.32      1.81 o 
   8   0   4      571.40      639.63      9.69 o 
   9   0   4       36.64       39.26      1.88 o 
 -10   1   4       53.78       61.43      4.88 o 
  -9   1   4        5.37       13.41      1.60 o 
  -8   1   4      145.25      163.49      3.72 o 
  -7   1   4       33.31       46.39      2.00 o 
  -6   1   4      246.52      258.71      6.47 o 
  -5   1   4      145.71      203.76     14.14 o 
  -4   1   4     2786.48     3195.35     40.90 o 
  -3   1   4      337.53      350.94      4.66 o 
  -2   1   4     2886.48     2582.70     30.39 o 
  -1   1   4    17740.76    15818.20    265.39 o 
   1   1   4    17777.02    16208.62    316.31 o 
   2   1   4     2885.85     2643.42    108.07 o 
   3   1   4      334.81      344.42      8.03 o 
   4   1   4     2778.96     3129.99     48.81 o 
   5   1   4      142.45      204.35      4.39 o 
   6   1   4      249.99      259.36      8.45 o 
   7   1   4       33.71       45.10      1.99 o 
   8   1   4      147.23      164.86      3.41 o 
   9   1   4        4.93       10.34      1.53 o 
 -10   2   4        9.49       23.40      3.58 o 
  -9   2   4      145.86      157.87      3.62 o 
  -8   2   4       79.89       95.55      3.25 o 
  -7   2   4      275.12      318.04      5.14 o 
  -6   2   4      623.74      562.28     18.53 o 
  -5   2   4       70.16      103.85      2.50 o 
  -4   2   4     1791.21     1948.90     21.62 o 
  -3   2   4     1367.02     1676.44     19.05 o 
  -2   2   4     3361.61     3505.21     38.26 o 
  -1   2   4     4766.13     4392.36     54.74 o 
   0   2   4    11870.51    10600.48    147.50 o 
   1   2   4     4772.63     4309.39    151.78 o 
   2   2   4     3343.77     3446.18     76.59 o 
   3   2   4     1364.24     1713.16     49.08 o 
   4   2   4     1801.17     1952.72     45.65 o 
   5   2   4       68.88      102.36      3.83 o 
   6   2   4      627.38      569.43     15.60 o 
   7   2   4      275.27      314.67      5.00 o 
   8   2   4       79.79       94.79      2.80 o 
   9   2   4      147.12      157.82      5.14 o 
  -9   3   4        3.21       10.85      2.03 o 
  -8   3   4      183.76      176.42      9.57 o 
  -7   3   4     1469.18     1534.43     19.85 o 
  -6   3   4       55.40       63.96      3.56 o 
  -5   3   4      230.00      233.40      4.88 o 
  -4   3   4      195.37      292.54      4.63 o 
  -3   3   4      532.88      711.04      9.57 o 
  -2   3   4      394.65      459.62      6.30 o 
  -1   3   4    11768.39    11487.03    129.17 o 
   0   3   4     2377.91     2328.23     30.40 o 
   1   3   4    11778.09    11374.38    248.49 o 
   2   3   4      389.78      447.94     11.69 o 
   3   3   4      535.65      710.99     16.31 o 
   4   3   4      195.38      293.21      6.65 o 
   5   3   4      230.88      228.33      5.93 o 
   6   3   4       55.62       66.55      3.66 o 
   7   3   4     1463.35     1510.80     19.83 o 
   8   3   4      180.60      179.46      5.96 o 
   9   3   4        2.89       16.32      2.58 o 
  -9   4   4       34.93       43.47      2.82 o 
  -8   4   4      426.96      448.62      9.23 o 
  -7   4   4       88.68       83.88      3.56 o 
  -6   4   4       61.53       55.96      2.66 o 
  -5   4   4      205.77      222.96      9.10 o 
  -4   4   4      461.16      480.28      8.02 o 
  -3   4   4      917.32      809.36     15.17 o 
  -2   4   4      692.23      657.72     12.04 o 
  -1   4   4     1584.13     1581.58     18.96 o 
   0   4   4      339.36      294.88     11.67 o 
   1   4   4     1595.46     1611.70     32.45 o 
   2   4   4      691.32      617.62     13.31 o 
   3   4   4      908.57      801.95     18.66 o 
   4   4   4      470.13      487.77     11.00 o 
   5   4   4      204.25      215.81      7.15 o 
   6   4   4       62.56       65.04      4.12 o 
   7   4   4       90.23       83.29      4.01 o 
   8   4   4      424.05      456.08     32.50 o 
   9   4   4       34.89       42.62      6.50 o 
  -9   5   4        2.72        6.00      4.23 o 
  -8   5   4        5.07        8.90      3.00 o 
  -7   5   4      513.27      501.11      9.85 o 
  -6   5   4       80.41       90.25      6.64 o 
  -5   5   4      174.55      191.00      5.65 o 
  -4   5   4       52.59       60.99      3.34 o 
  -3   5   4      687.85      818.86     20.79 o 
  -2   5   4      462.25      541.77      9.54 o 
  -1   5   4      442.37      542.85      9.29 o 
   0   5   4       35.72       40.91      3.51 o 
   1   5   4      443.91      533.52      8.49 o 
   2   5   4      471.91      545.58      9.54 o 
   3   5   4      691.21      803.44     24.38 o 
   4   5   4       52.61       56.34      3.41 o 
   5   5   4      176.77      194.37      5.83 o 
   6   5   4       80.87       87.49      9.10 o 
   7   5   4      511.44      493.77      9.88 o 
   8   5   4        5.00        3.95      3.58 o 
   9   5   4        2.75        5.40      2.26 o 
  -9   6   4      169.51      158.93      7.15 o 
  -8   6   4      297.04      299.10      7.96 o 
  -7   6   4      113.24      117.18      4.31 o 
  -6   6   4      159.24      145.67      5.30 o 
  -5   6   4      981.36      972.83     25.98 o 
  -4   6   4       49.05       76.40      5.69 o 
  -3   6   4      115.06      125.78      5.85 o 
  -2   6   4       91.01       84.17      6.99 o 
  -1   6   4      694.24      664.12     11.22 o 
   0   6   4        0.13        4.67      3.19 o 
   1   6   4      694.02      636.58     12.07 o 
   2   6   4       90.90       88.36      4.88 o 
   3   6   4      113.75      129.68      5.85 o 
   4   6   4       48.73       77.35      4.55 o 
   5   6   4      988.10      994.06     17.52 o 
   6   6   4      157.45      140.46      6.62 o 
   7   6   4      115.36      115.97      4.97 o 
   8   6   4      295.79      293.56      9.43 o 
  -8   7   4        6.00        5.81      2.46 o 
  -7   7   4      359.07      338.32      6.43 o 
  -6   7   4       83.90      100.60      4.91 o 
  -5   7   4      131.93      138.55      4.56 o 
  -4   7   4      208.36      222.56      6.65 o 
  -3   7   4      160.63      162.17      5.54 o 
  -2   7   4      225.71      246.55      5.64 o 
  -1   7   4      934.06      910.00     15.47 o 
   0   7   4      298.90      287.63      5.02 o 
   1   7   4      936.59      898.96     21.23 o 
   2   7   4      223.58      250.89     13.00 o 
   3   7   4      158.20      161.21      6.83 o 
   4   7   4      207.47      225.14      5.79 o 
   5   7   4      134.36      138.85      7.14 o 
   6   7   4       83.12      102.40      8.13 o 
   7   7   4      358.82      332.79      7.44 o 
   8   7   4        6.13        5.08      2.50 o 
  -8   8   4       30.35       45.18      4.55 o 
  -7   8   4      148.98      146.97      4.07 o 
  -6   8   4      153.04      150.36      9.55 o 
  -5   8   4       37.79       49.61      2.94 o 
  -4   8   4      121.81      126.92      7.70 o 
  -3   8   4      178.11      172.16      6.18 o 
  -2   8   4      547.55      455.06      8.73 o 
  -1   8   4      374.75      399.08      7.41 o 
   0   8   4      427.88      438.93     17.12 o 
   1   8   4      376.25      390.17     15.76 o 
   2   8   4      547.83      462.10      8.91 o 
   3   8   4      176.98      169.79      3.80 o 
   4   8   4      122.50      117.52      4.44 o 
   5   8   4       38.55       44.98      4.64 o 
   6   8   4      150.45      152.25      6.55 o 
   7   8   4      147.92      148.66      4.85 o 
  -7   9   4       35.54       44.33      3.94 o 
  -6   9   4        4.34        9.95      2.50 o 
  -5   9   4      217.11      221.24      7.81 o 
  -4   9   4       54.25       74.18      7.41 o 
  -3   9   4      372.75      312.12      5.96 o 
  -2   9   4     1023.20      953.38     12.41 o 
  -1   9   4     1134.80      989.53     13.50 o 
   0   9   4     1278.39     1157.21     14.32 o 
   1   9   4     1126.27      956.35     11.36 o 
   2   9   4     1022.59      931.93     12.50 o 
   3   9   4      370.90      307.07      5.60 o 
   4   9   4       54.14       66.47      7.62 o 
   5   9   4      217.26      213.93      7.70 o 
   6   9   4        4.43       10.56      3.33 o 
   7   9   4       35.69       43.21      2.56 o 
  -6  10   4       24.80       26.64      3.30 o 
  -5  10   4      172.52      197.62      6.66 o 
  -4  10   4       20.93       20.05      2.51 o 
  -3  10   4      150.46      154.04      4.81 o 
  -2  10   4      105.01      120.68      5.96 o 
  -1  10   4      185.86      177.63      5.52 o 
   0  10   4      287.12      292.25      6.00 o 
   1  10   4      186.25      183.36      4.50 o 
   2  10   4      106.69      120.44      3.36 o 
   3  10   4      150.72      139.13      4.11 o 
   4  10   4       22.29       16.58      3.43 o 
   5  10   4      170.93      181.15      6.65 o 
   6  10   4       24.35       27.42      2.96 o 
  -5  11   4       43.68       55.58      4.88 o 
  -4  11   4       14.93       16.18      2.22 o 
  -3  11   4        3.29       10.03      2.25 o 
  -2  11   4       11.66        8.76      1.78 o 
  -1  11   4      426.62      440.76     10.50 o 
   0  11   4      501.17      474.20     10.73 o 
   1  11   4      429.96      449.80      7.88 o 
   2  11   4       11.48        7.96      2.30 o 
   3  11   4        3.27        8.28      2.18 o 
   4  11   4       14.81       16.22      3.05 o 
   5  11   4       42.56       56.97      4.88 o 
  -3  12   4      255.48      262.95      5.49 o 
  -2  12   4       81.28       77.15      3.59 o 
  -1  12   4       64.38       67.22      2.90 o 
   0  12   4       22.98       10.73      3.58 o 
   1  12   4       64.86       68.79      2.78 o 
   2  12   4       80.02       80.18      3.79 o 
   3  12   4      257.45      268.28      6.56 o 
  -1  13   4       17.85       21.45      2.60 o 
   0  13   4        3.90        1.14      1.38 o 
   1  13   4       17.99       21.13      2.60 o 
   1   0   5    10496.53    10300.75    293.16 o 
   2   0   5     1236.38     1248.71     25.85 o 
   3   0   5     3082.25     3573.80     99.23 o 
   4   0   5      194.34      268.74      6.96 o 
   5   0   5      346.17      330.92     10.20 o 
   6   0   5       58.48       82.55      4.55 o 
   7   0   5      749.73      666.15      8.85 o 
   8   0   5       33.30       51.62      2.10 o 
   9   0   5       12.90        6.67      1.49 o 
 -10   1   5        3.12        8.78      3.25 o 
  -9   1   5      254.03      259.87      4.50 o 
  -8   1   5       74.96       67.78      2.60 o 
  -7   1   5     1488.61     1388.09     16.94 o 
  -6   1   5      108.57       88.35      3.66 o 
  -5   1   5      180.19      192.83      5.85 o 
  -4   1   5     3425.16     3559.77     45.51 o 
  -3   1   5      208.09      233.62      3.72 o 
  -2   1   5     2927.78     3064.21     50.58 o 
  -1   1   5     8977.35     8483.83    178.82 o 
   1   1   5     8944.69     8986.84    210.54 o 
   2   1   5     2940.23     2953.10     86.13 o 
   3   1   5      208.60      232.82      5.83 o 
   4   1   5     3437.84     3506.06     54.30 o 
   5   1   5      182.16      194.24      4.28 o 
   6   1   5      109.45       98.48      4.88 o 
   7   1   5     1482.17     1374.31     16.96 o 
   8   1   5       74.40       65.22      2.32 o 
   9   1   5      249.43      255.72      7.27 o 
 -10   2   5       38.97       52.33      4.55 o 
  -9   2   5       36.42       50.52      3.84 o 
  -8   2   5      243.85      256.25      4.78 o 
  -7   2   5     2246.40     2051.21     24.49 o 
  -6   2   5      191.76      204.76      8.78 o 
  -5   2   5      109.45      124.31      3.41 o 
  -4   2   5     1451.01     1360.43     20.03 o 
  -3   2   5     1297.32     1291.48     14.71 o 
  -2   2   5     9230.18     9155.32    111.75 o 
  -1   2   5     2973.46     2697.75     54.43 o 
   0   2   5    33254.21    31732.73    488.84 o 
   1   2   5     2961.09     2573.48     92.63 o 
   2   2   5     9197.46     8847.11    197.84 o 
   3   2   5     1293.36     1272.24     26.54 o 
   4   2   5     1456.34     1347.83     30.80 o 
   5   2   5      108.10      120.26      4.06 o 
   7   2   5     2245.84     2035.43     24.46 o 
   8   2   5      244.93      260.83      4.43 o 
   9   2   5       37.01       50.90      4.39 o 
  -9   3   5      110.38      102.87      5.10 o 
  -8   3   5      300.23      299.28      5.87 o 
  -7   3   5      163.67      209.98      4.34 o 
  -6   3   5      491.54      423.90     11.86 o 
  -5   3   5      769.88      813.93     16.00 o 
  -4   3   5     1272.87     1362.93     16.37 o 
  -3   3   5     3099.95     3263.35     41.74 o 
  -2   3   5      681.71      656.80      9.39 o 
  -1   3   5     1596.39     1612.56     18.44 o 
   0   3   5     6609.87     7273.57     94.37 o 
   1   3   5     1598.04     1587.75     32.78 o 
   2   3   5      688.28      636.67     16.17 o 
   3   3   5     3107.97     3286.89     93.28 o 
   4   3   5     1281.18     1393.40     21.70 o 
   5   3   5      774.45      789.68     27.14 o 
   6   3   5      495.32      412.77      9.75 o 
   7   3   5      164.29      213.31      4.34 o 
   8   3   5      297.67      305.66      8.26 o 
   9   3   5      110.25      106.77      4.44 o 
  -9   4   5      265.22      258.07      5.69 o 
  -8   4   5      210.94      214.09      5.79 o 
  -7   4   5       60.06       74.81      3.38 o 
  -6   4   5       14.67       17.50      1.86 o 
  -5   4   5      886.68      908.75     28.28 o 
  -4   4   5       24.79       42.93      1.49 o 
  -3   4   5     1143.80     1194.02     16.63 o 
  -2   4   5     3870.85     3796.28     57.11 o 
  -1   4   5      568.50      586.90      8.76 o 
   1   4   5      568.07      599.79     15.11 o 
   2   4   5     3886.66     3622.95     74.19 o 
   3   4   5     1135.88     1224.01     35.10 o 
   4   4   5       24.16       47.86      4.88 o 
   5   4   5      889.10      922.07     26.98 o 
   6   4   5       15.70       17.43      3.74 o 
   7   4   5       59.65       72.15      3.17 o 
   8   4   5      212.86      222.77      7.08 o 
   9   4   5      267.11      270.10      6.78 o 
  -9   5   5       58.83       72.80      5.85 o 
  -8   5   5        3.51        4.46      2.18 o 
  -7   5   5       47.16       46.99      2.88 o 
  -6   5   5      297.31      277.30      8.37 o 
  -5   5   5      666.55      655.74     15.13 o 
  -4   5   5      197.76      183.23      7.15 o 
  -3   5   5      351.93      382.34     13.84 o 
  -2   5   5     3339.73     3533.73     71.06 o 
  -1   5   5       28.78       29.05      1.60 o 
   0   5   5      109.25      102.14      2.53 o 
   1   5   5       28.39       29.62      1.45 o 
   2   5   5     3336.50     3500.55     57.94 o 
   3   5   5      355.65      388.07     12.35 o 
   4   5   5      197.91      185.07     16.74 o 
   5   5   5      664.85      648.82     15.13 o 
   6   5   5      296.04      276.27      8.39 o 
   7   5   5       45.52       44.24      3.37 o 
   8   5   5        3.42        3.70      2.96 o 
   9   5   5       59.59       61.54      3.51 o 
  -9   6   5       24.12       32.50      4.23 o 
  -8   6   5       38.01       55.69      3.90 o 
  -7   6   5       70.57       68.77      3.28 o 
  -6   6   5      190.61      194.75      5.79 o 
  -5   6   5      257.98      277.99      6.45 o 
  -4   6   5      958.54      947.28     21.61 o 
  -3   6   5     1323.09     1352.89     39.33 o 
  -2   6   5       37.63       37.49      2.26 o 
  -1   6   5      383.89      327.94      6.04 o 
   0   6   5       65.98       49.51      2.11 o 
   1   6   5      385.96      319.91      5.43 o 
   2   6   5       34.95       33.80      4.39 o 
   3   6   5     1324.03     1306.57     39.65 o 
   4   6   5      966.06      998.13     28.93 o 
   5   6   5      256.67      275.52      6.40 o 
   6   6   5      192.66      176.68      7.47 o 
   7   6   5       71.31       72.96      3.74 o 
   8   6   5       38.23       57.78      3.79 o 
  -8   7   5       60.00       71.89      3.83 o 
  -7   7   5      183.10      195.02      4.79 o 
  -6   7   5      276.17      265.72      6.92 o 
  -5   7   5      113.39      123.01      4.22 o 
  -4   7   5      287.99      329.66      7.35 o 
  -3   7   5      409.83      377.28     11.86 o 
  -2   7   5       33.44       41.26      4.23 o 
  -1   7   5      122.38      151.52      3.50 o 
   0   7   5       13.08        0.02      1.65 o 
   1   7   5      123.60      154.16     11.86 o 
   2   7   5       33.28       53.63      4.55 o 
   3   7   5      414.09      373.56     13.33 o 
   4   7   5      285.95      327.72      8.76 o 
   5   7   5      114.39      118.33      4.22 o 
   6   7   5      279.21      266.02      9.10 o 
   7   7   5      183.80      185.84      5.56 o 
   8   7   5       61.40       70.94      3.98 o 
  -8   8   5       47.28       46.48      4.55 o 
  -7   8   5        6.14       10.49      2.21 o 
  -6   8   5      427.29      412.45      8.79 o 
  -5   8   5      507.26      524.38     10.34 o 
  -4   8   5      267.79      274.43      6.65 o 
  -3   8   5      812.58      771.88     12.07 o 
  -2   8   5      987.08      916.32     19.39 o 
  -1   8   5      489.27      499.93      9.56 o 
   0   8   5        2.18        2.44      1.38 o 
   1   8   5      491.22      492.59     10.68 o 
   2   8   5      989.11      913.22     16.30 o 
   3   8   5      815.60      763.12     13.56 o 
   4   8   5      263.05      266.51      6.55 o 
   5   8   5      504.87      507.77     10.32 o 
   6   8   5      427.84      410.83     10.57 o 
   7   8   5        5.81       13.59      2.61 o 
  -7   9   5        9.95        6.50      2.64 o 
  -6   9   5      143.68      133.63      5.81 o 
  -5   9   5      191.24      205.42      7.35 o 
  -4   9   5       66.01       50.69      2.54 o 
  -3   9   5      397.55      403.66      7.11 o 
  -2   9   5      190.57      188.07      7.81 o 
  -1   9   5       37.56       42.24      5.16 o 
   0   9   5        0.18        5.20      3.71 o 
   1   9   5       36.57       47.93      6.61 o 
   2   9   5      188.48      186.92      5.42 o 
   3   9   5      392.84      401.33      6.77 o 
   4   9   5       67.59       50.52      5.01 o 
   5   9   5      191.04      191.71      7.24 o 
   6   9   5      144.25      144.35      5.73 o 
   7   9   5       10.54        7.96      2.40 o 
  -6  10   5       35.45       45.17      3.33 o 
  -5  10   5      112.93      117.73      5.40 o 
  -4  10   5       24.54       32.19      2.72 o 
  -3  10   5      308.86      286.96      6.50 o 
  -2  10   5      130.47      125.31      5.86 o 
  -1  10   5       67.07       66.58      3.56 o 
   0  10   5       57.54       64.43      3.25 o 
   1  10   5       67.83       65.41      3.06 o 
   2  10   5      134.85      128.04      6.71 o 
   3  10   5      312.57      283.92      6.02 o 
   4  10   5       25.02       26.79      3.75 o 
   5  10   5      113.53      116.88      5.54 o 
   6  10   5       34.93       41.18      3.19 o 
  -5  11   5       61.14       47.78      4.55 o 
  -4  11   5       61.52       50.81      2.86 o 
  -3  11   5      188.50      187.04      4.83 o 
  -2  11   5      123.58      106.40      3.22 o 
  -1  11   5      131.50      132.49      4.80 o 
   0  11   5       18.40       42.49      4.88 o 
   1  11   5      129.41      131.19      3.69 o 
   2  11   5      123.19      120.93      4.71 o 
   3  11   5      190.40      188.36      4.49 o 
   4  11   5       62.09       50.53      3.79 o 
   5  11   5       61.34       52.17      3.45 o 
  -3  12   5       79.58       67.57      3.36 o 
  -2  12   5      192.62      186.12      4.03 o 
  -1  12   5       40.11       46.44      2.77 o 
   0  12   5      156.86      139.32      5.39 o 
   1  12   5       40.56       45.64      3.18 o 
   2  12   5      191.10      185.21      5.39 o 
   3  12   5       80.15       72.28      3.54 o 
  -1  13   5      173.65      167.38      5.53 o 
   0  13   5      101.17       83.20      3.90 o 
   1  13   5      174.36      163.16      5.53 o 
   0   0   6     4238.01     4625.31    155.36 o 
   1   0   6    15912.51    15984.22    345.82 o 
   2   0   6     1001.21      876.85     15.68 o 
   3   0   6       78.80      153.02      3.46 o 
   4   0   6     8078.59     8694.50    132.72 o 
   5   0   6      645.09      667.08     13.41 o 
   6   0   6      143.49      189.16      6.83 o 
   7   0   6        3.63        5.70      1.42 o 
   8   0   6       75.16       77.92      2.69 o 
   9   0   6       81.92      101.99      2.73 o 
 -10   1   6      105.41      103.68      5.20 o 
  -9   1   6      273.01      288.00      6.30 o 
  -8   1   6      159.72      164.57      3.76 o 
  -7   1   6      193.61      183.31      3.62 o 
  -6   1   6      240.38      250.59      9.75 o 
  -5   1   6      566.36      612.97     12.48 o 
  -4   1   6     1448.04     1605.95     29.03 o 
  -3   1   6     1987.89     2184.54     33.80 o 
  -2   1   6     3508.27     3223.04     53.64 o 
  -1   1   6    22229.00    20297.01    421.26 o 
   1   1   6    22263.50    20859.10    495.26 o 
   3   1   6     1995.29     2185.58     48.91 o 
   4   1   6     1450.65     1526.82     24.47 o 
   5   1   6      559.18      623.24     10.76 o 
   6   1   6      240.85      247.99      8.45 o 
   7   1   6      193.84      187.76      3.66 o 
   8   1   6      161.16      167.29      3.72 o 
   9   1   6      274.27      280.16      5.98 o 
 -10   2   6       10.03        9.10      3.25 o 
  -9   2   6       10.64       14.95      1.67 o 
  -8   2   6       41.82       50.31      2.29 o 
  -7   2   6      352.03      344.39      5.76 o 
  -6   2   6      601.73      603.23     19.83 o 
  -5   2   6      655.12      680.28     13.50 o 
  -4   2   6      344.49      382.50      5.89 o 
  -3   2   6      322.78      367.27      5.83 o 
  -2   2   6     5130.16     5100.69     69.07 o 
  -1   2   6     4632.64     4010.65     81.19 o 
   0   2   6     1666.70     1616.21     29.57 o 
   1   2   6     4624.95     3899.87    138.13 o 
   3   2   6      322.56      357.45     10.56 o 
   4   2   6      345.55      377.98      6.73 o 
   5   2   6      654.00      665.82     13.67 o 
   7   2   6      351.68      342.82      5.28 o 
   8   2   6       43.85       47.95      2.21 o 
   9   2   6       10.66       13.78      2.50 o 
  -9   3   6      119.21      121.83      5.60 o 
  -8   3   6      258.42      288.26      5.66 o 
  -7   3   6     1056.40     1084.29     14.67 o 
  -6   3   6      196.06      183.76      5.50 o 
  -5   3   6     1433.77     1387.49     25.84 o 
  -4   3   6     1019.65      980.07     12.00 o 
  -3   3   6     3232.41     3464.50     46.88 o 
  -2   3   6      143.54      160.44     11.31 o 
  -1   3   6     1513.12     1849.25     21.09 o 
   0   3   6      574.09      534.50      7.36 o 
   1   3   6     1514.33     1807.96     59.80 o 
   2   3   6      140.09      132.61      5.85 o 
   3   3   6     3223.63     3512.78     99.46 o 
   4   3   6     1022.34     1016.47     21.01 o 
   5   3   6     1438.89     1330.54     26.00 o 
   6   3   6      191.63      171.36      5.46 o 
   7   3   6     1055.41     1110.33     14.72 o 
   8   3   6      261.91      290.07      8.03 o 
   9   3   6      119.82      132.41      5.69 o 
  -9   4   6        7.33       14.27      2.64 o 
  -8   4   6      163.35      167.06      4.95 o 
  -7   4   6       14.94       17.55      2.74 o 
  -6   4   6        5.22        9.33      1.80 o 
  -5   4   6      176.53      195.98      8.78 o 
  -4   4   6      775.46      726.55     11.66 o 
  -3   4   6     3103.60     3000.60     51.54 o 
  -2   4   6     1831.29     1963.59     33.04 o 
  -1   4   6     1718.30     1746.45     24.78 o 
   0   4   6    12468.47    11986.37    199.24 o 
   1   4   6     1708.69     1703.74     48.43 o 
   2   4   6     1826.15     1857.63     36.89 o 
   3   4   6     3108.18     3053.53     86.45 o 
   4   4   6      778.47      727.97     22.91 o 
   5   4   6      177.56      216.46      7.15 o 
   6   4   6        4.61       13.44      3.19 o 
   7   4   6       14.85       15.88      2.25 o 
   8   4   6      159.05      162.88     17.88 o 
   9   4   6        7.41       17.36      2.93 o 
  -9   5   6      203.79      212.56      8.78 o 
  -8   5   6      244.44      229.77      5.88 o 
  -7   5   6       77.14       88.64      3.70 o 
  -6   5   6       59.08       69.92      3.76 o 
  -5   5   6      115.22      103.84      3.93 o 
  -4   5   6      285.03      244.84      5.57 o 
  -3   5   6     1750.50     1662.96     35.04 o 
  -2   5   6     2766.01     2519.06     41.04 o 
  -1   5   6      752.90      676.95      9.93 o 
   0   5   6      967.63      982.87     14.91 o 
   1   5   6      748.92      663.07     12.09 o 
   2   5   6     2770.27     2431.15     40.70 o 
   3   5   6     1737.44     1710.56     49.08 o 
   4   5   6      286.68      251.88     19.34 o 
   5   5   6      114.05       99.92      6.34 o 
   6   5   6       59.10       64.80      4.48 o 
   7   5   6       75.94       90.37      4.31 o 
   8   5   6      244.41      260.18      7.21 o 
   9   5   6      200.21      193.06      7.48 o 
  -9   6   6       32.79       38.68      4.23 o 
  -8   6   6       64.09       69.17      4.14 o 
  -7   6   6       38.82       37.93      2.76 o 
  -6   6   6      163.63      174.86      5.66 o 
  -5   6   6      475.05      445.46     14.75 o 
  -4   6   6      716.00      647.15     12.38 o 
  -3   6   6      890.00      874.62     26.33 o 
  -2   6   6      691.46      676.03     14.33 o 
  -1   6   6      112.56       66.42      2.05 o 
   0   6   6       97.17       78.33      1.89 o 
   1   6   6      111.08       64.50      2.34 o 
   2   6   6      693.23      663.77     14.82 o 
   3   6   6      894.57      849.59     26.33 o 
   4   6   6      725.05      677.66     20.48 o 
   5   6   6      474.96      441.68     10.19 o 
   6   6   6      164.20      185.63      7.96 o 
   7   6   6       39.56       34.06      3.12 o 
   8   6   6       62.82       65.15      4.12 o 
  -8   7   6        9.70       10.40      4.88 o 
  -7   7   6      114.57      125.25      4.13 o 
  -6   7   6       17.09       12.52      2.89 o 
  -5   7   6       77.24       67.92      3.26 o 
  -4   7   6      357.54      312.05      7.05 o 
  -3   7   6      367.69      383.44      9.81 o 
  -2   7   6      134.44      166.74      4.71 o 
  -1   7   6       14.10       17.49      2.90 o 
   0   7   6       13.54        3.11      1.18 o 
   1   7   6       13.84       17.33      5.04 o 
   2   7   6      136.70      167.06      7.15 o 
   3   7   6      372.26      389.74     12.51 o 
   4   7   6      356.05      307.42      7.12 o 
   5   7   6       76.19       63.72      4.21 o 
   6   7   6       17.37       21.59      5.53 o 
   7   7   6      116.12      124.86      7.52 o 
   8   7   6        9.64       18.53      3.58 o 
  -8   8   6       40.05       41.28      4.55 o 
  -7   8   6      132.17      124.33      3.76 o 
  -6   8   6       29.41       31.51      3.11 o 
  -5   8   6      366.27      373.18      9.10 o 
  -4   8   6      691.16      602.37     11.75 o 
  -3   8   6      314.47      267.48      5.26 o 
  -2   8   6      259.59      246.33      6.52 o 
  -1   8   6       64.01       52.21      2.35 o 
   0   8   6       10.16       16.78      2.93 o 
   1   8   6       64.97       49.71      3.90 o 
   2   8   6      262.47      253.63      5.63 o 
   3   8   6      316.73      261.77      4.94 o 
   4   8   6      690.47      609.14     12.81 o 
   5   8   6      366.01      364.48     10.00 o 
   6   8   6       29.52       34.60      4.12 o 
   7   8   6      131.93      131.48      5.27 o 
  -7   9   6       48.55       55.56      3.66 o 
  -6   9   6       49.93       36.23      2.76 o 
  -5   9   6      574.08      547.26     15.93 o 
  -4   9   6       81.19       75.53      6.71 o 
  -3   9   6      252.71      207.04      4.67 o 
  -2   9   6      332.36      286.89      6.49 o 
  -1   9   6      222.87      260.24     13.02 o 
   0   9   6        0.07       -1.55      1.55 o 
   1   9   6      223.90      260.58      8.70 o 
   2   9   6      331.39      284.18      5.01 o 
   3   9   6      249.87      198.41      4.20 o 
   4   9   6       79.72       66.28      8.89 o 
   5   9   6      579.93      550.07     20.96 o 
   6   9   6       50.10       38.65      3.79 o 
   7   9   6       48.59       53.22      3.22 o 
  -6  10   6       46.33       58.13      3.79 o 
  -5  10   6      108.65      113.66      5.40 o 
  -4  10   6      293.13      279.23      6.26 o 
  -3  10   6      134.99      133.44      4.49 o 
  -2  10   6      312.96      286.50      4.87 o 
  -1  10   6       26.08       25.85      2.87 o 
   0  10   6      303.13      304.11      7.79 o 
   1  10   6       26.18       28.89      2.25 o 
   2  10   6      313.25      290.77     14.51 o 
   3  10   6      133.20      132.71      4.70 o 
   4  10   6      288.70      282.55     16.09 o 
   5  10   6      106.77      106.61      8.45 o 
   6  10   6       44.41       56.17      3.90 o 
  -4  11   6       30.91       36.90      2.47 o 
  -3  11   6      264.52      274.89      9.13 o 
  -2  11   6        2.81        9.47      1.93 o 
  -1  11   6       26.78       38.93      2.59 o 
   0  11   6        0.12        2.11      2.30 o 
   1  11   6       27.11       34.61      2.25 o 
   2  11   6        2.71        9.77      2.93 o 
   3  11   6      263.49      266.75      5.52 o 
   4  11   6       30.79       35.75      5.53 o 
   5  11   6       28.84       28.93      4.55 o 
  -3  12   6       10.65       12.89      2.03 o 
  -2  12   6       22.50       22.79      1.80 o 
  -1  12   6       43.68       46.32      2.36 o 
   0  12   6       38.96       33.52      2.21 o 
   1  12   6       44.07       48.13      2.36 o 
   2  12   6       21.44       19.53      2.51 o 
   3  12   6       10.73       12.14      2.41 o 
  -1  13   6       68.43       64.68      3.58 o 
   0  13   6       23.48       28.93      2.60 o 
   1  13   6       66.97       61.10      3.58 o 
   1   0   7     1842.68     2410.81     52.46 o 
   2   0   7     9733.40     9594.66    147.92 o 
   3   0   7     2899.90     2755.78     55.85 o 
   4   0   7      196.36      164.20      3.80 o 
   5   0   7     1763.73     1841.24     34.41 o 
   7   0   7        1.57        5.60      1.46 o 
   8   0   7       23.68       20.24      1.81 o 
   9   0   7      346.12      308.67      5.63 o 
 -10   1   7       50.50       46.48      4.23 o 
  -9   1   7        0.33        5.13      2.28 o 
  -8   1   7      538.60      499.95      7.40 o 
  -7   1   7     1035.38     1049.46     13.08 o 
  -6   1   7      155.74      132.93      6.83 o 
  -5   1   7      216.32      255.17      8.13 o 
  -4   1   7     1176.78     1165.63     21.46 o 
  -3   1   7     1441.78     1369.64     21.22 o 
  -2   1   7     3920.19     3878.68     55.72 o 
  -1   1   7    17378.33    16189.91    344.19 o 
   0   1   7     1022.42      948.72     32.18 o 
   1   1   7    17387.79    16345.22    391.32 o 
   3   1   7     1444.99     1418.96     42.90 o 
   4   1   7     1157.81     1103.11     18.06 o 
   5   1   7      212.94      242.36      7.96 o 
   7   1   7     1030.19     1030.15     13.11 o 
   8   1   7      536.42      496.36      7.41 o 
   9   1   7        0.35        7.71      2.11 o 
  -9   2   7       20.77       23.32      2.22 o 
  -8   2   7       54.23       60.91      2.55 o 
  -7   2   7      619.36      610.86      8.85 o 
  -6   2   7     1211.62     1205.57     24.77 o 
  -5   2   7       66.64       91.15      3.66 o 
  -4   2   7      551.94      484.26      7.25 o 
  -3   2   7      540.32      511.65      7.76 o 
  -2   2   7      171.51      163.25      3.49 o 
  -1   2   7     2013.18     2201.01     45.02 o 
   0   2   7     1038.12      748.07     14.22 o 
   1   2   7     2014.98     2188.55     43.64 o 
   3   2   7      541.90      492.70     16.39 o 
   4   2   7      555.40      478.71     10.64 o 
   5   2   7       67.38       92.91      3.59 o 
   6   2   7     1211.99     1164.21     34.13 o 
   7   2   7      618.69      608.27      8.67 o 
   8   2   7       54.58       59.98      2.65 o 
   9   2   7       20.15       21.25      6.99 o 
  -9   3   7       54.74       67.95      4.23 o 
  -8   3   7       15.65       19.37      2.49 o 
  -7   3   7       39.88       53.63      2.41 o 
  -6   3   7      157.68      171.77      6.83 o 
  -5   3   7     1302.30     1332.93     24.82 o 
  -4   3   7      993.13     1190.43     15.63 o 
  -3   3   7      360.62      377.95      4.96 o 
  -2   3   7     2220.24     2446.15     33.65 o 
  -1   3   7     4784.17     4822.99     54.69 o 
   0   3   7     3487.89     3754.85     61.71 o 
   1   3   7     4782.77     4783.02     97.13 o 
   2   3   7     2223.93     2379.26     58.91 o 
   3   3   7      362.56      374.74     11.70 o 
   4   3   7     1009.34     1204.73     25.04 o 
   5   3   7     1296.05     1264.65     24.99 o 
   6   3   7      157.84      174.05      6.18 o 
   7   3   7       39.67       53.89      2.33 o 
   8   3   7       15.29       17.42      3.10 o 
   9   3   7       55.03       79.63      5.20 o 
  -9   4   7       21.53       31.77      3.90 o 
  -8   4   7       35.81       47.00      3.25 o 
  -7   4   7      173.08      177.07      4.78 o 
  -6   4   7      458.05      391.46      6.33 o 
  -5   4   7      358.21      318.84     12.03 o 
  -4   4   7      486.34      497.53      8.30 o 
  -3   4   7      252.98      305.73      5.99 o 
  -2   4   7      623.95      610.71     10.87 o 
  -1   4   7     3340.83     3489.46     44.25 o 
   0   4   7     3076.78     2829.26     47.51 o 
   1   4   7     3344.66     3502.38     96.20 o 
   2   4   7      628.60      577.71     11.53 o 
   3   4   7      252.01      314.29     10.08 o 
   4   4   7      485.65      502.91     11.33 o 
   5   4   7      354.81      326.97     10.08 o 
   6   4   7      458.55      405.29     16.90 o 
   7   4   7      175.21      176.35      6.85 o 
   8   4   7       36.44       41.15      3.56 o 
   9   4   7       21.33       34.78      3.58 o 
  -9   5   7      181.47      201.19      8.45 o 
  -8   5   7      175.07      171.04      6.62 o 
  -7   5   7      421.20      405.44      7.40 o 
  -6   5   7      316.12      308.16      8.85 o 
  -5   5   7      398.48      418.32     10.15 o 
  -4   5   7      132.07      128.03      3.63 o 
  -3   5   7      688.09      636.11     14.14 o 
  -2   5   7      352.68      397.87      8.44 o 
  -1   5   7     2105.08     2097.99     29.70 o 
   0   5   7       26.15       25.78      1.49 o 
   1   5   7     2094.17     2058.42     34.32 o 
   2   5   7      355.87      389.82      7.66 o 
   3   5   7      686.75      675.38     19.83 o 
   4   5   7      133.73      123.83      4.44 o 
   5   5   7      400.57      405.88     10.15 o 
   6   5   7      314.72      313.99      8.85 o 
   7   5   7      417.25      401.84     10.06 o 
   8   5   7      175.56      170.96      8.13 o 
   9   5   7      181.90      196.96      7.48 o 
  -8   6   7        6.32        9.75      5.53 o 
  -7   6   7      143.85      139.72      4.25 o 
  -6   6   7      614.59      556.00     15.76 o 
  -5   6   7      379.26      379.79      8.02 o 
  -4   6   7      161.68      151.57      6.26 o 
  -3   6   7       44.26       54.28      3.25 o 
  -2   6   7      253.95      257.77      6.15 o 
  -1   6   7      121.37      133.36      3.01 o 
   0   6   7     1146.47     1128.73     14.93 o 
   1   6   7      122.15      130.52      3.20 o 
   2   6   7      252.50      249.25     10.24 o 
   3   6   7       45.38       52.33      3.90 o 
   4   6   7      158.14      156.41      5.22 o 
   5   6   7      378.59      362.79     10.02 o 
   6   6   7      612.65      555.83     16.74 o 
   7   6   7      142.76      127.85      5.86 o 
   8   6   7        6.22       10.73      3.90 o 
  -8   7   7       70.33       78.33      7.15 o 
  -7   7   7      244.11      234.10      8.09 o 
  -6   7   7      166.61      150.91      5.46 o 
  -5   7   7      402.78      410.93      8.53 o 
  -4   7   7      111.77      127.82      4.26 o 
  -3   7   7       82.20       94.41      3.06 o 
  -2   7   7      273.62      269.82     12.51 o 
  -1   7   7      182.89      169.25      3.81 o 
   0   7   7       17.95       15.14      1.47 o 
   1   7   7      184.77      170.01      4.37 o 
   2   7   7      272.98      282.44     10.08 o 
   3   7   7       81.66       94.82      5.20 o 
   4   7   7      111.91      124.45      3.50 o 
   5   7   7      400.65      390.55      8.45 o 
   6   7   7      163.32      155.02      9.75 o 
   7   7   7      245.24      213.18      6.89 o 
   8   7   7       70.73       68.25      5.20 o 
  -7   8   7       94.06       93.70      4.11 o 
  -6   8   7      134.38      141.11      4.80 o 
  -5   8   7      250.19      277.41      6.54 o 
  -4   8   7      353.41      350.70      8.04 o 
  -3   8   7      619.61      633.91      8.87 o 
  -2   8   7      659.69      634.59     13.87 o 
  -1   8   7      288.58      292.36      5.90 o 
   0   8   7       53.82       47.98      2.53 o 
   1   8   7      293.10      295.21      6.89 o 
   2   8   7      663.95      629.37     13.87 o 
   3   8   7      628.19      639.15      9.95 o 
   4   8   7      347.66      333.82      6.31 o 
   5   8   7      251.38      265.71      6.51 o 
   6   8   7      133.46      137.73      7.15 o 
   7   8   7       95.55       88.62      4.58 o 
  -7   9   7       16.58       11.88      2.64 o 
  -6   9   7       42.55       38.92      2.44 o 
  -5   9   7      249.24      250.15     13.98 o 
  -4   9   7      167.55      154.97      6.10 o 
  -3   9   7       77.18       80.18      3.10 o 
  -2   9   7      162.46      155.42      3.31 o 
  -1   9   7     1771.31     1622.63     21.75 o 
   0   9   7       37.48       32.01      1.61 o 
   1   9   7     1767.39     1619.72     21.71 o 
   2   9   7      164.33      160.76      3.47 o 
   3   9   7       78.77       76.89      4.87 o 
   4   9   7      169.25      152.34      3.88 o 
   5   9   7      247.79      250.76     28.44 o 
   6   9   7       42.18       42.21      4.88 o 
   7   9   7       16.89       12.68      3.58 o 
  -6  10   7        9.05        6.83      2.53 o 
  -5  10   7        5.34        6.92      2.36 o 
  -4  10   7       56.31       77.00      3.42 o 
  -3  10   7      236.06      237.91      5.79 o 
  -2  10   7      100.55      104.33      4.18 o 
  -1  10   7      137.81      126.80      4.83 o 
   0  10   7      538.87      550.75      9.54 o 
   1  10   7      138.65      133.62      6.14 o 
   2  10   7      102.50      105.04      4.96 o 
   3  10   7      236.95      224.47      5.98 o 
   4  10   7       57.13       83.53      6.83 o 
   5  10   7        5.77        6.18      5.53 o 
   6  10   7        8.91        2.75      2.50 o 
  -4  11   7      184.50      216.37      4.97 o 
  -3  11   7       44.74       42.33      3.09 o 
  -2  11   7        7.47       11.42      1.90 o 
  -1  11   7      232.23      225.67      5.62 o 
   0  11   7      206.64      218.16      5.86 o 
   1  11   7      231.25      226.31      6.92 o 
   2  11   7        7.60        8.80      2.28 o 
   3  11   7       44.94       43.68      2.40 o 
   4  11   7      186.78      239.21      9.75 o 
   5  11   7        0.35        2.60      3.90 o 
  -3  12   7      100.56       93.60      4.55 o 
  -2  12   7       80.14       72.04      2.63 o 
  -1  12   7        2.74        3.67      1.67 o 
   0  12   7       13.63       19.70      1.90 o 
   1  12   7        2.59        8.29      2.07 o 
   2  12   7       80.69       73.07      4.23 o 
   3  12   7      100.23       90.65      3.54 o 
   0  13   7      170.03      156.33      5.20 o 
   0   0   8     2194.57     2017.38     67.93 o 
   1   0   8    13647.50    13775.21    298.90 o 
   2   0   8    12323.45    12077.72    222.21 o 
   3   0   8     7729.94     8345.17    167.54 o 
   4   0   8        0.41        5.61      1.01 o 
   5   0   8      189.03      235.29      8.45 o 
   7   0   8      192.32      203.06      4.31 o 
   8   0   8      393.91      383.38      8.87 o 
   9   0   8       15.19       18.93      3.92 o 
 -10   1   8       84.15       68.25      4.55 o 
  -9   1   8       69.03       66.04      2.96 o 
  -8   1   8       63.08       69.74      3.03 o 
  -7   1   8      355.56      340.69      7.22 o 
  -6   1   8       24.92       54.60      4.88 o 
  -5   1   8     1912.96     1705.55     31.99 o 
  -4   1   8       74.72       96.12      3.56 o 
  -3   1   8      497.58      545.91     11.92 o 
  -2   1   8      231.64      208.85      5.10 o 
  -1   1   8     4420.29     4460.85    131.63 o 
   0   1   8     8760.49     7382.77    163.44 o 
   1   1   8     4415.57     4448.39    107.28 o 
   2   1   8      230.08      200.21      7.48 o 
   3   1   8      500.50      535.48     19.66 o 
   4   1   8       73.06       83.99      3.75 o 
   5   1   8     1902.66     1710.10     32.16 o 
   7   1   8      351.37      332.49      6.05 o 
   8   1   8       63.53       73.31      2.97 o 
   9   1   8       68.77       64.07      2.73 o 
  -9   2   8       68.38       78.65      3.75 o 
  -8   2   8       26.11       22.82      2.54 o 
  -7   2   8      158.88      160.19      3.76 o 
  -6   2   8       31.24       46.48      4.55 o 
  -5   2   8       21.20       25.34      2.26 o 
  -4   2   8      174.35      209.13      5.18 o 
  -3   2   8     4558.05     4994.23     62.97 o 
  -2   2   8      819.82      828.83     17.69 o 
  -1   2   8     4196.96     3926.20    115.71 o 
   0   2   8     3352.56     3310.56    102.22 o 
   1   2   8     4182.74     3900.66     94.19 o 
   3   2   8     4568.76     4977.49     84.54 o 
   4   2   8      175.16      210.43      5.31 o 
   5   2   8       21.51       28.67      2.58 o 
   6   2   8       32.23       59.15      4.88 o 
   7   2   8      158.97      159.17      5.74 o 
   8   2   8       25.53       24.13      2.18 o 
   9   2   8       69.56       87.10      5.20 o 
  -9   3   8       46.39       49.73      3.68 o 
  -8   3   8       13.11       17.00      2.74 o 
  -7   3   8      476.19      456.08      8.64 o 
  -6   3   8      100.40      102.25      5.20 o 
  -5   3   8      577.20      525.83     11.00 o 
  -4   3   8      553.62      580.68      8.01 o 
  -3   3   8     1784.29     2174.46     28.23 o 
  -2   3   8      349.19      407.15      9.54 o 
  -1   3   8     5344.64     5072.65     72.99 o 
   0   3   8      719.21      769.50     16.04 o 
   1   3   8     5359.40     4930.17    138.78 o 
   2   3   8      346.91      410.50     14.30 o 
   3   3   8     1791.74     2189.64     62.73 o 
   4   3   8      553.30      594.22     12.95 o 
   5   3   8      586.70      505.02     11.09 o 
   6   3   8       99.25      102.05      4.29 o 
   7   3   8      476.63      470.74     15.52 o 
   8   3   8       13.52       14.30      3.90 o 
   9   3   8       47.31       57.85      4.55 o 
  -9   4   8      123.90      104.65      5.36 o 
  -8   4   8       43.46       42.29      3.98 o 
  -7   4   8      374.49      367.13     11.52 o 
  -6   4   8       65.51       79.91      3.22 o 
  -5   4   8      891.44      901.92     28.28 o 
  -4   4   8       67.97       69.92      2.77 o 
  -3   4   8      839.68      837.88     15.06 o 
  -2   4   8     4002.64     4075.63    140.21 o 
  -1   4   8     1237.49     1260.59     16.22 o 
   0   4   8      240.94      287.16      6.71 o 
   1   4   8     1239.17     1237.66     35.10 o 
   2   4   8     3990.51     4012.76     88.09 o 
   3   4   8      845.01      878.19     25.35 o 
   4   4   8       67.77       75.06      3.41 o 
   5   4   8      894.01      910.37     26.65 o 
   6   4   8       65.84       77.35      6.83 o 
   7   4   8      373.45      378.32     13.65 o 
   8   4   8       43.80       37.70      4.55 o 
   9   4   8      124.09      119.28      5.85 o 
  -9   5   8      109.75      103.36      6.50 o 
  -8   5   8       67.94       93.62      5.15 o 
  -7   5   8      783.55      775.31     14.87 o 
  -6   5   8      372.01      355.76      8.11 o 
  -5   5   8      558.24      566.03     13.27 o 
  -4   5   8       66.65       55.60      3.52 o 
  -3   5   8      435.92      549.22     12.40 o 
  -2   5   8      711.54      751.67     12.67 o 
  -1   5   8      172.81      192.28      3.33 o 
   0   5   8     2582.76     2417.35     40.21 o 
   1   5   8      168.51      177.59      3.99 o 
   2   5   8      706.13      714.03     16.71 o 
   3   5   8      443.14      570.73     17.23 o 
   4   5   8       67.38       56.38      4.71 o 
   5   5   8      554.08      551.90     13.18 o 
   6   5   8      370.31      337.60     10.56 o 
   7   5   8      788.99      812.87     24.38 o 
   8   5   8       68.64       99.78      6.50 o 
   9   5   8      110.47      112.13      5.20 o 
  -8   6   8        6.59       10.12      3.12 o 
  -7   6   8       66.92       89.05      4.83 o 
  -6   6   8       22.60       42.01      3.29 o 
  -5   6   8       26.15       30.46      2.45 o 
  -4   6   8      380.35      346.98     10.23 o 
  -3   6   8       32.62       34.45      2.93 o 
  -2   6   8     1550.44     1533.32     31.52 o 
  -1   6   8      104.60      106.55      2.74 o 
   0   6   8      160.42      191.83      3.60 o 
   1   6   8      105.18      105.89      2.91 o 
   2   6   8     1559.46     1536.30     32.06 o 
   3   6   8       32.95       35.43      3.58 o 
   4   6   8      376.47      354.61      8.97 o 
   5   6   8       25.77       32.77      2.49 o 
   6   6   8       23.65       43.38      9.10 o 
   7   6   8       67.53       91.30      6.01 o 
   8   6   8        7.32       12.68      3.90 o 
  -8   7   8       76.06       67.40      5.53 o 
  -7   7   8        5.39       11.54      2.82 o 
  -6   7   8      174.44      160.26      5.34 o 
  -5   7   8      372.26      368.65      8.75 o 
  -4   7   8      260.95      260.81      6.20 o 
  -3   7   8     1357.17     1243.88     34.23 o 
  -2   7   8      328.43      325.19      7.77 o 
  -1   7   8      142.79      127.06      3.44 o 
   0   7   8       21.87       29.05      1.72 o 
   1   7   8      142.70      125.88      3.16 o 
   2   7   8      327.51      327.01      8.27 o 
   3   7   8     1350.24     1272.76     37.38 o 
   4   7   8      262.36      250.89      5.13 o 
   5   7   8      369.34      348.90      7.75 o 
   6   7   8      174.42      167.58      6.78 o 
   7   7   8        5.34       12.34      3.10 o 
   8   7   8       74.21       63.05      5.20 o 
  -7   8   8      147.91      141.75      5.69 o 
  -6   8   8       26.89       34.16      3.79 o 
  -5   8   8      311.53      318.11      7.12 o 
  -4   8   8      514.34      472.48     12.74 o 
  -3   8   8      591.37      525.90      7.66 o 
  -2   8   8       30.43       29.90      3.25 o 
  -1   8   8      601.58      514.63      9.34 o 
   0   8   8      334.38      312.74      7.24 o 
   1   8   8      605.17      505.34     11.03 o 
   2   8   8       32.28       30.34      2.34 o 
   3   8   8      592.44      536.08      9.48 o 
   4   8   8      514.97      471.56      8.03 o 
   5   8   8      309.31      304.48      7.14 o 
   6   8   8       26.46       37.09      5.20 o 
   7   8   8      146.51      135.20      5.85 o 
  -7   9   8      163.49      175.33      5.37 o 
  -6   9   8       83.48       93.81      4.18 o 
  -5   9   8       48.01       41.28      4.02 o 
  -4   9   8       25.03       17.23      1.96 o 
  -3   9   8      132.93      134.64      3.80 o 
  -2   9   8       36.43       48.94      4.07 o 
  -1   9   8      524.30      526.95      9.19 o 
   0   9   8       69.60       86.00      2.35 o 
   1   9   8      523.52      507.87      9.57 o 
   2   9   8       36.55       47.67      3.74 o 
   3   9   8      131.30      122.99      3.62 o 
   4   9   8       23.97       18.69      1.92 o 
   5   9   8       47.95       47.10      4.23 o 
   6   9   8       83.51       99.60      5.14 o 
  -6  10   8        2.94        6.83      2.93 o 
  -5  10   8       48.85       38.53      3.56 o 
  -4  10   8       19.34       22.53      2.47 o 
  -3  10   8       28.82       45.89      3.74 o 
  -2  10   8      176.79      179.90      4.06 o 
  -1  10   8      117.78      114.82      3.74 o 
   0  10   8       70.87       70.21      4.29 o 
   1  10   8      117.23      115.72      3.83 o 
   2  10   8      178.50      174.25      8.57 o 
   3  10   8       29.53       45.12      2.87 o 
   4  10   8       18.92       17.86      2.59 o 
   5  10   8       48.48       48.75      5.85 o 
   6  10   8        2.77        3.90      3.58 o 
  -5  11   8      331.60      327.94     11.05 o 
  -4  11   8      232.84      225.11      5.93 o 
  -3  11   8      198.58      191.65      5.70 o 
  -2  11   8      186.72      180.48      4.49 o 
  -1  11   8      222.17      247.77      7.64 o 
   0  11   8      463.20      456.86     15.60 o 
   1  11   8      220.63      243.10      5.06 o 
   2  11   8      183.31      181.95      5.06 o 
   3  11   8      197.09      185.85      4.40 o 
   4  11   8      234.57      250.59      9.75 o 
   5  11   8      332.26      345.82     11.05 o 
  -3  12   8      101.30      102.38      4.55 o 
  -2  12   8        0.77        1.30      1.48 o 
  -1  12   8       63.12       59.11      2.51 o 
   0  12   8        0.19        4.02      1.60 o 
   1  12   8       63.23       54.28      4.23 o 
   2  12   8        0.71        5.02      2.26 o 
   3  12   8      100.44       99.13      4.06 o 
   1   0   9     1367.72     1181.05     25.96 o 
   2   0   9      514.29      482.24      9.44 o 
   3   0   9      145.29      182.19      5.06 o 
   4   0   9      117.76      108.56      2.87 o 
   5   0   9      770.27      823.68     16.38 o 
   7   0   9      853.41      811.43     15.01 o 
   8   0   9       74.16       66.61      6.84 o 
   9   0   9      345.56      335.46      6.97 o 
  -9   1   9      286.17      294.92      6.35 o 
  -8   1   9      530.16      523.30      8.73 o 
  -7   1   9       86.04      112.85      3.82 o 
  -6   1   9      409.16      403.35     13.98 o 
  -5   1   9      337.86      380.95      8.42 o 
  -4   1   9      353.26      364.73      7.87 o 
  -3   1   9     1308.48     1421.57     25.16 o 
  -2   1   9      185.74      187.45      3.94 o 
  -1   1   9     1141.42      977.00     29.90 o 
   0   1   9      564.58      707.80     23.56 o 
   1   1   9     1151.35     1000.61     24.35 o 
   2   1   9      188.34      191.70      9.75 o 
   3   1   9     1306.46     1376.19     23.25 o 
   4   1   9      353.99      349.42      8.49 o 
   5   1   9      340.72      381.06      8.59 o 
   7   1   9       85.97      113.22      4.42 o 
   8   1   9      528.62      528.44     10.49 o 
   9   1   9      285.08      299.60      6.31 o 
  -9   2   9        9.00       16.58      2.96 o 
  -8   2   9      127.26      122.78      6.72 o 
  -7   2   9      101.08      106.36      5.01 o 
  -6   2   9       86.06       77.68      5.20 o 
  -5   2   9      898.90      920.39     17.71 o 
  -4   2   9      336.88      421.24      8.97 o 
  -3   2   9     2929.93     3603.57     50.62 o 
  -2   2   9     2675.05     2631.01     54.09 o 
  -1   2   9        9.70       39.98      3.58 o 
   0   2   9      104.75       65.03      2.13 o 
   1   2   9        8.62       33.10      1.95 o 
   3   2   9     2914.72     3535.17     59.04 o 
   4   2   9      336.58      418.85      9.49 o 
   5   2   9      891.93      867.47     17.64 o 
   6   2   9       85.94       77.03      6.18 o 
   7   2   9      102.08      105.22      8.45 o 
   8   2   9      126.71      128.82      5.14 o 
   9   2   9        9.05       13.98      3.25 o 
  -9   3   9      136.00      151.81      5.52 o 
  -8   3   9      131.67      127.91      4.44 o 
  -7   3   9      231.11      246.41      4.71 o 
  -6   3   9      133.32      116.16      4.14 o 
  -5   3   9      418.17      455.43      9.75 o 
  -4   3   9      143.19      162.11      3.22 o 
  -3   3   9      359.35      401.18      6.39 o 
  -2   3   9     1288.85     1213.73     18.98 o 
  -1   3   9      152.92      190.76      3.83 o 
   0   3   9      585.71      692.52     14.43 o 
   1   3   9      153.82      184.84      5.69 o 
   2   3   9     1297.89     1173.03     29.25 o 
   3   3   9      363.70      394.24     12.68 o 
   4   3   9      143.12      157.58      4.61 o 
   5   3   9      415.33      446.37      9.92 o 
   6   3   9      132.97      114.41      7.15 o 
   7   3   9      230.46      248.58      7.34 o 
   8   3   9      131.51      134.56      7.15 o 
   9   3   9      136.09      153.08      6.50 o 
  -9   4   9      422.92      465.09     11.24 o 
  -8   4   9      111.01      111.71      5.69 o 
  -7   4   9      234.29      263.06      7.78 o 
  -6   4   9       85.51       88.12      3.21 o 
  -5   4   9      537.17      510.60     17.55 o 
  -4   4   9      390.33      355.52      8.34 o 
  -3   4   9      706.36      766.01     13.87 o 
  -2   4   9      732.03      790.95     20.64 o 
  -1   4   9     7227.54     7450.20     93.76 o 
   0   4   9      799.45     1073.41     33.05 o 
   1   4   9     7229.60     7328.47    204.11 o 
   2   4   9      728.67      796.50     17.91 o 
   3   4   9      713.12      799.22     23.40 o 
   4   4   9      384.90      375.66     10.08 o 
   5   4   9      538.31      543.75     15.93 o 
   6   4   9       86.32       91.00      6.83 o 
   7   4   9      239.24      285.04     11.38 o 
   8   4   9      110.75      111.81      6.83 o 
   9   4   9      422.90      480.37     14.30 o 
  -9   5   9      181.24      199.24      8.13 o 
  -8   5   9      150.96      158.27      4.79 o 
  -7   5   9      555.46      576.13     11.81 o 
  -6   5   9      608.32      590.65     11.63 o 
  -5   5   9      697.29      818.42     24.05 o 
  -4   5   9      293.54      272.75      8.13 o 
  -3   5   9      319.39      299.22      7.21 o 
  -2   5   9      573.51      538.62      9.41 o 
  -1   5   9      148.92      135.62      2.72 o 
   0   5   9      517.84      519.01     12.96 o 
   1   5   9      149.07      134.03      3.29 o 
   2   5   9      575.16      523.28     11.49 o 
   3   5   9      322.32      299.34     10.08 o 
   4   5   9      299.37      279.19      9.43 o 
   5   5   9      699.55      826.66     19.50 o 
   6   5   9      611.80      599.33     19.50 o 
   7   5   9      558.43      607.13     19.18 o 
   8   5   9      149.94      149.51      7.48 o 
  -8   6   9       25.07       30.45      4.71 o 
  -7   6   9      125.85      123.58      7.15 o 
  -6   6   9        8.99       25.89      2.99 o 
  -5   6   9      514.35      490.06     14.69 o 
  -4   6   9      489.75      515.06     17.98 o 
  -3   6   9      714.50      667.91     20.80 o 
  -2   6   9      115.20      134.07      3.89 o 
  -1   6   9      127.86      131.62      2.72 o 
   0   6   9      311.00      268.45      4.59 o 
   1   6   9      129.63      134.04      3.29 o 
   2   6   9      114.08      127.94      4.48 o 
   3   6   9      712.90      674.41     20.80 o 
   4   6   9      492.34      520.84     17.23 o 
   5   6   9      513.46      477.16     11.74 o 
   6   6   9        8.01       23.74      5.04 o 
   7   6   9      127.74      130.01      7.80 o 
   8   6   9       25.24       25.03      3.90 o 
  -8   7   9       75.57       64.54      8.45 o 
  -7   7   9       34.41       38.37      5.69 o 
  -6   7   9       61.70       60.10      3.62 o 
  -5   7   9      255.49      253.81      6.21 o 
  -4   7   9      149.41      166.60      4.92 o 
  -3   7   9      139.43      132.58      4.62 o 
  -2   7   9      555.56      527.26     11.79 o 
  -1   7   9      567.87      520.98     10.72 o 
   0   7   9      268.37      272.96      6.32 o 
   1   7   9      571.88      525.01      9.24 o 
   2   7   9      551.87      529.37     12.29 o 
   3   7   9      140.86      145.61      6.50 o 
   4   7   9      155.66      167.40      4.37 o 
   5   7   9      255.31      258.41      5.87 o 
   6   7   9       61.35       54.12      4.48 o 
   7   7   9       34.66       38.69      3.45 o 
   8   7   9       74.37       54.93      4.88 o 
  -7   8   9      280.38      273.25      7.45 o 
  -6   8   9       48.46       51.48      3.38 o 
  -5   8   9      358.58      376.82      7.96 o 
  -4   8   9       27.52       29.95      2.21 o 
  -3   8   9      116.50      133.83      4.90 o 
  -2   8   9      628.34      615.26     17.88 o 
  -1   8   9       32.88       39.75      2.13 o 
   0   8   9      544.87      470.98     10.23 o 
   1   8   9       32.10       37.38      2.30 o 
   2   8   9      622.64      586.43     12.92 o 
   3   8   9      117.36      136.06      5.31 o 
   4   8   9       26.90       28.29      2.08 o 
   5   8   9      356.64      364.85      7.93 o 
   6   8   9       47.21       48.03      4.02 o 
   7   8   9      282.19      259.93     10.24 o 
  -7   9   9       37.63       52.26      3.42 o 
  -6   9   9       51.49       50.56      3.12 o 
  -5   9   9       65.19       60.37      4.48 o 
  -4   9   9       42.38       55.96      4.27 o 
  -3   9   9      255.13      248.27      7.21 o 
  -2   9   9       10.49       18.37      3.33 o 
  -1   9   9      172.48      141.02      4.91 o 
   0   9   9      102.93       93.52      2.65 o 
   1   9   9      172.76      139.49      3.27 o 
   2   9   9       10.58       17.68      2.06 o 
   3   9   9      255.28      238.22      9.27 o 
   4   9   9       43.35       46.13      2.83 o 
   5   9   9       64.02       49.73      6.18 o 
   6   9   9       51.01       48.45      3.79 o 
  -6  10   9        9.00       14.63      3.58 o 
  -5  10   9       30.46       24.94      3.41 o 
  -4  10   9       62.96       63.76      3.30 o 
  -3  10   9      236.82      268.78     13.65 o 
  -2  10   9      443.62      458.19     14.00 o 
  -1  10   9       35.67       52.40      6.76 o 
   0  10   9       14.25       14.99      2.38 o 
   1  10   9       35.66       48.65      2.56 o 
   2  10   9      441.87      447.33     13.65 o 
   3  10   9      237.78      250.20      6.32 o 
   4  10   9       61.78       63.62      6.50 o 
   5  10   9       29.97       32.53      3.42 o 
   6  10   9        8.79        8.78      3.58 o 
  -5  11   9       10.62       13.65      3.25 o 
  -4  11   9       91.53      103.17      3.90 o 
  -3  11   9       10.26       17.11      2.60 o 
  -2  11   9      573.33      588.83     10.13 o 
  -1  11   9      494.30      501.55     10.18 o 
   0  11   9      129.08      140.53     10.40 o 
   1  11   9      498.12      498.10      8.50 o 
   2  11   9      573.06      585.56     11.94 o 
   3  11   9        9.84       17.38      1.92 o 
   4  11   9       92.68      115.06      7.15 o 
  -3  12   9       77.04       78.33      3.90 o 
  -2  12   9       89.70       86.42      2.80 o 
  -1  12   9        9.52       18.01      1.77 o 
   0  12   9       58.04       58.52      2.59 o 
   1  12   9        9.13       13.33      2.07 o 
   2  12   9       90.14       86.78      4.71 o 
   3  12   9       76.16       80.15      3.25 o 
   1   0  10     1345.13     1389.82     30.49 o 
   2   0  10     2902.03     2432.23     45.05 o 
   3   0  10      875.47     1191.09     24.93 o 
   4   0  10     8456.54     8271.70    137.42 o 
   5   0  10     1836.50     1883.48     35.27 o 
   7   0  10     1087.96     1074.40     19.05 o 
   8   0  10     1437.75     1455.69     25.18 o 
   9   0  10        1.29        4.15      1.80 o 
  -9   1  10      117.20      131.33      3.92 o 
  -8   1  10      200.56      208.30      8.59 o 
  -7   1  10      582.88      568.02      9.53 o 
  -6   1  10      422.31      364.99     12.03 o 
  -5   1  10      299.56      328.10      7.49 o 
  -4   1  10      690.46      727.90     16.41 o 
  -3   1  10     3764.05     3929.00     78.90 o 
  -2   1  10      279.02      201.85      5.06 o 
  -1   1  10     3025.38     3002.77     66.50 o 
   0   1  10       32.12       42.52      2.93 o 
   1   1  10     3011.40     2966.40     61.37 o 
   2   1  10      279.70      198.83      4.99 o 
   3   1  10     3771.08     3802.84     54.38 o 
   4   1  10      695.99      693.20     18.53 o 
   5   1  10      300.45      319.13      6.01 o 
   6   1  10      418.97      357.19     12.35 o 
   7   1  10      580.48      573.18     11.12 o 
   8   1  10      200.29      209.71      5.55 o 
   9   1  10      115.71      133.38      3.91 o 
  -9   2  10      275.35      265.63      7.77 o 
  -8   2  10      202.28      200.28      6.61 o 
  -7   2  10      638.42      612.40      8.98 o 
  -6   2  10      123.49      133.91      6.18 o 
  -5   2  10     2176.83     2064.01     37.54 o 
  -4   2  10     1554.30     1442.35     27.00 o 
  -3   2  10     3102.77     3339.33     50.78 o 
  -2   2  10     4647.70     4779.80     97.96 o 
  -1   2  10     3135.44     2962.63     59.85 o 
   0   2  10     3556.01     3120.16     86.78 o 
   1   2  10     3135.55     2949.00     74.05 o 
   3   2  10     3101.49     3219.55     54.17 o 
   4   2  10     1563.56     1420.65     29.64 o 
   5   2  10     2168.17     1941.38     37.70 o 
   6   2  10      124.42      130.98      7.15 o 
   7   2  10      641.35      620.34     13.67 o 
   8   2  10      203.04      202.69      6.32 o 
   9   2  10      272.68      265.86      9.43 o 
  -9   3  10        9.11       12.50      2.58 o 
  -8   3  10       30.47       27.43      3.66 o 
  -7   3  10       46.00       38.44      2.12 o 
  -6   3  10      348.61      329.50      8.89 o 
  -5   3  10       30.97       43.96      2.73 o 
  -4   3  10      480.47      463.49      7.36 o 
  -3   3  10     1467.97     1511.22     23.91 o 
  -2   3  10      299.56      256.88      5.89 o 
  -1   3  10      607.00      604.72     10.48 o 
   0   3  10     1221.50     1397.04     28.66 o 
   1   3  10      605.81      598.15     25.68 o 
   2   3  10      301.26      259.25      6.52 o 
   3   3  10     1458.23     1512.95     43.88 o 
   4   3  10      476.61      448.21     10.31 o 
   5   3  10       31.03       42.90      3.90 o 
   6   3  10      348.80      314.62     12.03 o 
   7   3  10       44.99       39.71      3.90 o 
   8   3  10       29.76       33.15      4.23 o 
   9   3  10        9.26       17.23      2.93 o 
  -9   4  10      114.77       95.67      4.35 o 
  -8   4  10       93.99      104.98      4.29 o 
  -7   4  10     1065.40     1007.48     21.13 o 
  -6   4  10      148.52      131.56      3.75 o 
  -5   4  10      498.09      459.57     15.93 o 
  -4   4  10       27.87       25.47      2.17 o 
  -3   4  10       31.12       50.71      2.46 o 
  -2   4  10      303.94      283.86      7.27 o 
  -1   4  10     1283.29     1468.11     20.94 o 
   0   4  10     5347.47     5247.40    105.96 o 
   1   4  10     1290.15     1400.88     23.88 o 
   2   4  10      308.31      286.03      7.21 o 
   3   4  10       31.62       44.85      3.58 o 
   4   4  10       28.37       28.72      3.90 o 
   5   4  10      497.80      472.57     14.30 o 
   6   4  10      148.45      126.43      7.80 o 
   7   4  10     1062.47     1068.33     30.23 o 
   8   4  10       94.92       96.85      6.50 o 
   9   4  10      115.73      105.96      5.20 o 
  -9   5  10       59.47       68.58      5.53 o 
  -8   5  10      269.58      263.62      8.19 o 
  -7   5  10       40.63       80.60      7.48 o 
  -6   5  10      147.04      152.42      5.38 o 
  -5   5  10      632.51      648.97     30.88 o 
  -4   5  10       77.91       56.23      5.20 o 
  -3   5  10      242.46      260.43      6.52 o 
  -2   5  10     2124.40     2209.36     34.57 o 
  -1   5  10     1752.15     1847.99     26.12 o 
   0   5  10      488.48      466.75      8.53 o 
   1   5  10     1753.20     1790.78     30.20 o 
   2   5  10     2118.27     2173.93     45.16 o 
   3   5  10      245.14      262.94      9.10 o 
   4   5  10       79.15       74.43      4.23 o 
   5   5  10      631.29      652.31     19.83 o 
   6   5  10      147.35      169.33      8.78 o 
   7   5  10       39.44       47.78      5.20 o 
   8   5  10      268.72      269.76     10.08 o 
  -8   6  10       70.99       82.68      4.61 o 
  -7   6  10       33.49       47.47      4.29 o 
  -6   6  10      749.05      701.81     13.18 o 
  -5   6  10      549.94      506.34     10.64 o 
  -4   6  10      137.63      127.74      4.81 o 
  -3   6  10        0.23        6.18      1.95 o 
  -2   6  10     1132.17     1226.86     25.10 o 
  -1   6  10      526.74      469.17      7.25 o 
   0   6  10     1726.81     1704.01     28.78 o 
   1   6  10      524.90      464.77      8.55 o 
   2   6  10     1126.04     1189.67     25.51 o 
   3   6  10        0.30        4.88      2.28 o 
   4   6  10      140.34      133.91      5.85 o 
   5   6  10      543.33      486.37      8.17 o 
   6   6  10      746.93      688.74     31.20 o 
   7   6  10       34.06       46.15      5.20 o 
   8   6  10       70.24       74.75      5.53 o 
  -8   7  10      203.13      207.45      5.96 o 
  -7   7  10      365.05      351.21     22.75 o 
  -6   7  10       49.44       63.19      3.69 o 
  -5   7  10      855.63      794.06     14.46 o 
  -4   7  10       95.52       95.04      3.85 o 
  -3   7  10      437.67      400.97     12.84 o 
  -2   7  10      261.07      296.77     11.21 o 
  -1   7  10      529.25      581.99     13.61 o 
   0   7  10      569.92      584.49     10.24 o 
   1   7  10      529.92      579.95     12.72 o 
   2   7  10      261.90      310.16      7.93 o 
   3   7  10      443.47      429.02     13.98 o 
   4   7  10       94.62       93.25      3.43 o 
   5   7  10      854.49      781.90     12.14 o 
   6   7  10       50.04       63.22      4.48 o 
   7   7  10      365.54      375.72     12.68 o 
   8   7  10      201.92      207.04      7.80 o 
  -7   8  10       51.58       58.43      3.98 o 
  -6   8  10       61.64       56.90      3.49 o 
  -5   8  10       44.25       50.67      4.25 o 
  -4   8  10      269.18      264.61      5.39 o 
  -3   8  10      561.26      556.36     11.28 o 
  -2   8  10      405.73      406.60      9.08 o 
  -1   8  10      192.88      187.11      4.94 o 
   0   8  10      467.43      474.04     10.34 o 
   1   8  10      192.79      184.13      4.83 o 
   2   8  10      402.56      400.14      7.54 o 
   3   8  10      563.27      560.56     17.88 o 
   4   8  10      268.95      265.55      6.01 o 
   5   8  10       42.99       40.40      3.27 o 
   6   8  10       61.31       52.43      4.02 o 
   7   8  10       51.36       50.54      5.20 o 
  -7   9  10       10.83       19.51      2.73 o 
  -6   9  10        4.03        6.10      2.29 o 
  -5   9  10      135.21      131.91      5.86 o 
  -4   9  10      216.48      205.89      5.45 o 
  -3   9  10      739.75      764.05     13.68 o 
  -2   9  10      469.66      431.18     18.97 o 
  -1   9  10      349.67      330.07      6.44 o 
   0   9  10      166.84      167.60      3.47 o 
   1   9  10      345.61      328.49      6.22 o 
   2   9  10      467.49      413.69      7.85 o 
   3   9  10      736.77      741.34     16.41 o 
   4   9  10      215.11      203.05      6.31 o 
   5   9  10      132.61      123.18      8.78 o 
   6   9  10        3.96        7.01      2.81 o 
  -6  10  10      152.69      151.78      6.83 o 
  -5  10  10      165.31      159.22      5.63 o 
  -4  10  10      199.30      175.72      5.62 o 
  -3  10  10      222.48      248.29      6.95 o 
  -2  10  10      136.64      126.71      3.96 o 
  -1  10  10       26.51       35.24      2.72 o 
   0  10  10      352.44      288.23      5.82 o 
   1  10  10       27.05       31.38      2.31 o 
   2  10  10      138.21      129.69      4.71 o 
   3  10  10      223.80      227.46      5.98 o 
   4  10  10      197.95      176.19      5.59 o 
   5  10  10      163.50      167.27      5.96 o 
  -5  11  10       21.17       25.35      3.58 o 
  -4  11  10      314.88      316.21      7.42 o 
  -3  11  10      389.47      403.10      9.45 o 
  -2  11  10      105.33      134.58      3.73 o 
  -1  11  10      631.13      708.34     12.69 o 
   0  11  10       19.41       18.43      2.06 o 
   1  11  10      631.29      692.33     11.31 o 
   2  11  10      105.73      139.20      6.01 o 
   3  11  10      388.47      398.10      7.30 o 
   4  11  10      316.79      305.22     15.11 o 
  -3  12  10       39.65       39.65      3.25 o 
  -2  12  10       15.38       14.05      1.71 o 
  -1  12  10        0.85        1.46      1.56 o 
   0  12  10      104.45      106.94      3.08 o 
   1  12  10        0.79       -0.65      2.60 o 
   2  12  10       14.64       15.93      2.76 o 
   3  12  10       40.06       45.18      4.55 o 
   1   0  11     1347.18     1124.76     37.12 o 
   2   0  11     1107.80     1053.63     16.49 o 
   3   0  11     5087.02     5112.92    126.38 o 
   4   0  11     1453.54     1347.04     23.08 o 
   5   0  11       79.06       89.46      3.66 o 
   6   0  11      487.73      521.00     16.25 o 
   7   0  11      539.66      578.31     11.43 o 
   8   0  11        6.35        6.06      2.13 o 
   9   0  11       70.81       69.72      3.10 o 
  -9   1  11       61.71       73.06      3.51 o 
  -8   1  11       26.32       39.52      4.47 o 
  -7   1  11      878.74      945.25     13.28 o 
  -6   1  11      494.70      452.10     14.30 o 
  -5   1  11       94.26      166.50      5.20 o 
  -4   1  11      946.88      998.24     15.91 o 
  -3   1  11      748.80      898.37     18.73 o 
  -2   1  11      658.78      753.56     11.57 o 
  -1   1  11     5056.75     4828.58    108.58 o 
   0   1  11     7132.57     6650.08    102.93 o 
   1   1  11     5058.35     4823.51     87.79 o 
   2   1  11      660.30      771.80     18.20 o 
   3   1  11      746.72      866.39     12.83 o 
   4   1  11      951.39      968.81     20.91 o 
   5   1  11       94.92      168.25      4.09 o 
   6   1  11      498.48      438.45     14.30 o 
   7   1  11      885.27      955.47     17.11 o 
   8   1  11       25.64       36.50      2.68 o 
   9   1  11       62.07       70.78      3.05 o 
  -9   2  11      128.79      140.67      5.40 o 
  -8   2  11      276.58      268.13      6.10 o 
  -7   2  11       43.52       55.42      3.36 o 
  -6   2  11      895.94      839.52     24.38 o 
  -5   2  11       69.51       68.02      3.42 o 
  -4   2  11      435.10      448.85      9.52 o 
  -3   2  11      445.95      499.21     11.14 o 
  -2   2  11     1099.31     1291.63     21.67 o 
  -1   2  11     5041.50     5240.17    105.40 o 
   0   2  11     2252.76     2110.91     49.70 o 
   1   2  11     5018.12     5191.75    136.68 o 
   3   2  11      447.45      501.97      9.00 o 
   4   2  11      437.13      460.24     10.18 o 
   5   2  11       68.44       65.04      5.85 o 
   6   2  11      895.42      826.84     25.03 o 
   7   2  11       43.85       49.12      3.74 o 
   8   2  11      280.09      269.20      9.26 o 
   9   2  11      126.38      142.03      6.18 o 
  -9   3  11        6.71       11.76      3.74 o 
  -8   3  11      624.92      634.32     15.43 o 
  -7   3  11       96.75      100.30      3.13 o 
  -6   3  11       96.83       86.39      2.99 o 
  -5   3  11       86.71       85.43      3.66 o 
  -4   3  11      468.79      522.48      9.45 o 
  -3   3  11      721.80      711.68     11.62 o 
  -2   3  11      255.78      362.28      9.34 o 
  -1   3  11      270.91      363.43      7.49 o 
   0   3  11      393.00      314.40     10.89 o 
   1   3  11      271.07      358.78     14.18 o 
   2   3  11      253.62      344.19     11.38 o 
   3   3  11      724.30      693.26     21.13 o 
   4   3  11      474.66      533.86     19.66 o 
   5   3  11       87.27       82.55      4.88 o 
   6   3  11       98.78       75.08      6.83 o 
   7   3  11       94.42       97.80      6.66 o 
   8   3  11      630.41      658.48     19.83 o 
   9   3  11        6.77       11.05      2.93 o 
  -9   4  11       32.66       31.62      2.81 o 
  -8   4  11      542.43      563.82     11.01 o 
  -7   4  11       16.14       37.75      2.57 o 
  -6   4  11      408.56      408.06      7.88 o 
  -4   4  11       75.14       66.20      2.86 o 
  -3   4  11     4972.27     4665.80     96.71 o 
  -2   4  11     1074.86      990.05     14.82 o 
  -1   4  11     4541.62     4837.70     68.27 o 
   0   4  11      222.09      316.45      7.11 o 
   1   4  11     4549.44     4731.42     99.08 o 
   2   4  11     1076.49      977.65     29.25 o 
   3   4  11     4979.21     4789.44    134.56 o 
   4   4  11       75.93       75.29      6.18 o 
   5   4  11      870.83      854.79     25.35 o 
   6   4  11      408.90      423.39      9.85 o 
   7   4  11       17.19       40.95      4.88 o 
   8   4  11      541.31      568.78     17.88 o 
   9   4  11       31.32       23.08      3.25 o 
  -9   5  11       23.78       34.78      3.90 o 
  -8   5  11      183.04      185.43      5.23 o 
  -7   5  11     1184.27     1119.86     20.07 o 
  -6   5  11      208.64      205.74      6.07 o 
  -5   5  11      828.11      795.42     22.24 o 
  -4   5  11      780.38      717.31     23.40 o 
  -3   5  11      121.81      143.39      4.29 o 
  -2   5  11      799.95      913.96     13.55 o 
  -1   5  11     1747.59     1772.76     25.27 o 
   0   5  11      463.00      401.95      7.46 o 
   1   5  11     1745.12     1747.32     29.19 o 
   2   5  11      804.36      906.01     19.42 o 
   3   5  11      120.38      143.66      6.18 o 
   4   5  11      775.57      744.61     22.43 o 
   5   5  11      834.34      821.64     24.05 o 
   6   5  11      209.02      199.38      7.64 o 
   7   5  11     1180.55     1133.01     32.83 o 
   8   5  11      184.85      194.68      8.13 o 
  -8   6  11       37.36       35.12      3.28 o 
  -7   6  11      786.11      802.94     34.13 o 
  -6   6  11      457.07      443.08      9.41 o 
  -5   6  11      119.01      156.20      4.49 o 
  -4   6  11       14.27       19.20      2.41 o 
  -3   6  11      581.90      539.20     17.23 o 
  -2   6  11      794.63      783.56     16.50 o 
  -1   6  11       97.19       84.48      2.22 o 
   0   6  11     1113.68     1197.25     20.54 o 
   1   6  11       98.53       87.61      2.63 o 
   2   6  11      789.95      770.24     18.36 o 
   3   6  11      588.27      541.15     17.23 o 
   4   6  11       14.82       18.20      2.93 o 
   5   6  11      121.07      150.34      6.25 o 
   6   6  11      454.31      460.87     15.93 o 
   7   6  11      789.25      829.12     24.70 o 
   8   6  11       38.52       38.35      3.90 o 
  -8   7  11      396.00      419.05      9.31 o 
  -7   7  11      188.89      218.71     10.56 o 
  -6   7  11       21.47       36.98      3.66 o 
  -5   7  11       73.71       94.98      7.03 o 
  -4   7  11      605.32      554.58      9.15 o 
  -3   7  11      269.66      252.37      9.75 o 
  -2   7  11     1631.34     1663.14     34.98 o 
  -1   7  11      307.49      251.85      5.37 o 
   0   7  11        2.96        6.03      1.29 o 
   1   7  11      305.92      244.78      6.29 o 
   2   7  11     1644.37     1724.18     35.51 o 
   3   7  11      269.44      276.26      9.75 o 
   4   7  11      609.08      577.85     14.48 o 
   5   7  11       74.68       98.45      3.37 o 
   6   7  11       21.31       35.22      4.23 o 
   7   7  11      190.35      230.11      9.43 o 
  -7   8  11       50.13       65.67      4.25 o 
  -6   8  11      223.22      201.78      5.62 o 
  -5   8  11      110.94      105.29      5.63 o 
  -4   8  11       16.07       11.98      2.00 o 
  -3   8  11      236.18      245.72      4.83 o 
  -2   8  11      424.65      401.07     18.04 o 
  -1   8  11       63.84       76.31      2.87 o 
   0   8  11       52.89       55.33      5.53 o 
   1   8  11       64.03       74.40      2.87 o 
   2   8  11      426.71      414.85      7.66 o 
   3   8  11      230.87      247.61      6.65 o 
   4   8  11       16.23       16.22      2.52 o 
   5   8  11      110.54       93.00      5.53 o 
   6   8  11      226.74      216.34      6.78 o 
   7   8  11       50.11       60.45      5.20 o 
  -7   9  11       24.41       19.18      4.23 o 
  -6   9  11      116.58       98.59      4.60 o 
  -5   9  11       70.72       78.15      4.58 o 
  -4   9  11      151.34      141.44      8.13 o 
  -3   9  11      743.07      760.28     13.58 o 
  -2   9  11       66.73       83.33      3.61 o 
  -1   9  11     1149.11     1055.78     16.92 o 
   0   9  11       79.10       88.62      7.51 o 
   1   9  11     1148.97     1029.17     16.79 o 
   2   9  11       67.72       82.64      3.25 o 
   3   9  11      746.32      748.03     21.45 o 
   4   9  11      151.83      143.60      5.22 o 
   5   9  11       71.40       77.30      6.83 o 
   6   9  11      117.11       88.56      4.35 o 
  -6  10  11       36.11       39.12      4.71 o 
  -5  10  11       45.56       44.53      4.88 o 
  -4  10  11      198.61      215.06      6.17 o 
  -3  10  11      250.16      252.71     11.21 o 
  -2  10  11      257.16      244.13      5.52 o 
  -1  10  11      244.86      261.55      5.44 o 
   0  10  11       46.74       50.74      2.63 o 
   1  10  11      248.81      254.23      5.44 o 
   2  10  11      255.79      234.77      7.96 o 
   3  10  11      249.32      249.92     14.63 o 
   4  10  11      197.78      210.71      7.15 o 
   5  10  11       44.93       45.78      5.20 o 
  -5  11  11        6.30       12.03      3.25 o 
  -4  11  11      111.53      110.53      3.90 o 
  -3  11  11      188.19      182.74      9.91 o 
  -2  11  11      273.51      280.77      8.51 o 
  -1  11  11       62.93       66.28      3.08 o 
   0  11  11       18.69       16.60      2.00 o 
   1  11  11       62.71       68.30      3.59 o 
   2  11  11      276.93      275.37      6.55 o 
   3  11  11      191.35      185.72      4.30 o 
   4  11  11      112.62      101.52      3.84 o 
  -3  12  11       16.92       15.60      2.60 o 
  -2  12  11        5.62        6.20      1.51 o 
  -1  12  11       27.08       24.78      1.86 o 
   0  12  11        1.08        0.03      1.56 o 
   1  12  11       27.70       24.28      2.26 o 
   2  12  11        5.55        9.84      2.26 o 
   3  12  11       16.68       31.85      4.23 o 
   0   0  12    11509.63    11215.34    308.44 o 
   1   0  12     2163.65     1902.15     36.20 o 
   2   0  12      173.64      201.47      6.66 o 
   3   0  12      809.75      779.12     13.44 o 
   4   0  12        1.95       32.23      1.77 o 
   5   0  12      111.42      105.21      3.89 o 
   6   0  12        4.85       14.95      3.25 o 
   7   0  12      792.33      774.82     12.90 o 
   8   0  12      249.97      274.60      6.46 o 
   9   0  12      477.57      433.96      8.38 o 
  -9   1  12      148.75      151.55      4.25 o 
  -8   1  12      136.00      147.97      3.93 o 
  -7   1  12      194.90      184.43      4.06 o 
  -6   1  12      417.93      403.35     13.00 o 
  -5   1  12      260.42      285.79      6.94 o 
  -4   1  12       61.82       61.12      2.05 o 
  -3   1  12      363.94      343.06     10.00 o 
  -2   1  12      880.78      880.63     13.54 o 
  -1   1  12       26.58       37.79      1.81 o 
   0   1  12      558.95      460.73      8.02 o 
   1   1  12       25.92       32.20      1.71 o 
   2   1  12      889.23      909.69     15.91 o 
   3   1  12      368.56      349.96      5.51 o 
   4   1  12       60.30       55.67      3.10 o 
   5   1  12      260.91      279.31      5.56 o 
   6   1  12      416.98      405.62     13.65 o 
   7   1  12      194.90      185.74      4.50 o 
   8   1  12      136.81      152.07      4.68 o 
   9   1  12      150.70      156.53      4.20 o 
  -9   2  12       88.61       99.38     10.24 o 
  -8   2  12      212.38      214.84      4.73 o 
  -7   2  12       74.18       79.94      3.64 o 
  -6   2  12     1297.52     1233.87     27.33 o 
  -5   2  12      643.00      634.06     17.55 o 
  -4   2  12       80.26      115.24      3.89 o 
  -3   2  12     2475.45     2616.25     53.65 o 
  -2   2  12     3272.09     3391.40     60.14 o 
  -1   2  12     4502.41     4822.92    124.16 o 
   0   2  12       61.97       41.37      2.17 o 
   1   2  12     4508.95     4818.68    123.95 o 
   2   2  12     3295.47     3293.26     74.08 o 
   3   2  12     2495.12     2583.73     43.16 o 
   4   2  12       81.86      117.25      3.59 o 
   5   2  12      647.75      622.45     13.12 o 
   6   2  12     1299.17     1201.59     35.10 o 
   7   2  12       75.60       74.43      3.58 o 
   8   2  12      213.15      216.14      7.64 o 
   9   2  12       89.33      105.31      5.20 o 
  -9   3  12      285.46      313.28      8.33 o 
  -8   3  12       82.54       84.25      4.18 o 
  -7   3  12      220.38      225.01      4.58 o 
  -6   3  12      122.93      119.23      3.52 o 
  -5   3  12      112.11      100.35      3.98 o 
  -4   3  12     1229.14     1214.54     20.34 o 
  -3   3  12      574.99      648.46     10.75 o 
  -2   3  12     1373.90     1664.68     24.50 o 
  -1   3  12     5706.27     5455.22    105.41 o 
   0   3  12     1859.72     2087.78     42.53 o 
   1   3  12     5716.25     5341.42    137.00 o 
   2   3  12     1370.22     1583.48     47.78 o 
   3   3  12      572.79      652.96     19.50 o 
   4   3  12     1218.04     1216.75     25.50 o 
   5   3  12      111.86      101.08      5.20 o 
   6   3  12      123.44      119.64      4.10 o 
   7   3  12      218.45      219.46      6.89 o 
   8   3  12       83.13       85.80      5.85 o 
   9   3  12      285.25      308.44     10.08 o 
  -9   4  12       19.03       21.27      2.50 o 
  -8   4  12       49.50       42.70      4.32 o 
  -7   4  12       29.48       27.47      2.67 o 
  -6   4  12      391.67      374.78      6.50 o 
  -4   4  12     2479.08     2378.31     74.75 o 
  -3   4  12      174.28      179.72      4.99 o 
  -2   4  12       75.27       84.57      2.12 o 
  -1   4  12      537.51      633.46      9.53 o 
   0   4  12     1433.52     1356.12     22.85 o 
   1   4  12      542.43      616.70      9.76 o 
   2   4  12       74.44       81.90      4.23 o 
   3   4  12      172.67      182.66      6.83 o 
   4   4  12     2479.21     2427.87     68.90 o 
   5   4  12      456.36      469.57     10.67 o 
   6   4  12      393.03      345.12     13.49 o 
   7   4  12       30.61       41.60      4.88 o 
   8   4  12       49.39       49.40      4.55 o 
   9   4  12       19.17       19.83      2.93 o 
  -9   5  12       46.90       52.33      4.55 o 
  -8   5  12       85.10       80.57      3.57 o 
  -7   5  12      275.03      269.49     10.48 o 
  -6   5  12     1349.16     1207.95     18.22 o 
  -5   5  12      617.04      567.12     16.31 o 
  -4   5  12      213.84      207.04      8.78 o 
  -3   5  12      325.72      377.93      8.95 o 
  -2   5  12     2051.04     2078.46     29.90 o 
  -1   5  12      908.80      931.62     13.62 o 
   0   5  12      340.07      351.08      6.71 o 
   1   5  12      912.29      920.19     14.14 o 
   2   5  12     2046.15     2052.54     42.63 o 
   3   5  12      328.00      378.97     12.68 o 
   4   5  12      217.17      208.34      7.80 o 
   5   5  12      624.21      590.73     17.55 o 
   6   5  12     1347.86     1254.12     38.51 o 
   7   5  12      277.33      286.34     11.05 o 
   8   5  12       85.24       86.13      5.53 o 
  -8   6  12      301.69      263.77      7.11 o 
  -7   6  12      178.97      199.30     13.65 o 
  -6   6  12      153.84      164.97      5.38 o 
  -5   6  12      125.62      122.05      4.33 o 
  -4   6  12      179.72      170.77      5.70 o 
  -3   6  12      166.73      143.66      5.85 o 
  -2   6  12      939.02      905.17     24.54 o 
  -1   6  12      440.49      448.40      7.04 o 
   0   6  12      310.98      312.66      7.34 o 
   1   6  12      441.31      452.38      8.30 o 
   2   6  12      934.31      890.48     19.42 o 
   3   6  12      168.41      148.21      6.50 o 
   4   6  12      179.52      173.56      7.15 o 
   5   6  12      128.10      125.45      4.12 o 
   6   6  12      153.31      153.91      5.22 o 
   7   6  12      179.54      196.31      8.78 o 
   8   6  12      297.68      274.64      9.43 o 
  -8   7  12      164.94      166.81     12.19 o 
  -7   7  12        2.57       11.75      3.36 o 
  -6   7  12      244.22      234.46      6.19 o 
  -5   7  12      144.66      142.47      4.33 o 
  -4   7  12      421.26      429.43      8.42 o 
  -3   7  12      351.58      348.39      9.59 o 
  -2   7  12      897.68      877.11     19.04 o 
  -1   7  12      736.80      716.93     14.72 o 
   0   7  12        3.53        9.45      1.29 o 
   1   7  12      734.11      676.47     18.72 o 
   2   7  12      899.25      902.27     19.53 o 
   3   7  12      356.40      376.69     12.68 o 
   4   7  12      422.04      431.87      8.29 o 
   5   7  12      145.08      136.19      3.92 o 
   6   7  12      243.71      235.31      8.61 o 
   7   7  12        2.46        7.48      3.58 o 
  -7   8  12       58.87       62.46      4.88 o 
  -6   8  12       50.75       52.56      3.19 o 
  -5   8  12        1.36        5.61      3.28 o 
  -4   8  12      404.47      390.74     15.38 o 
  -3   8  12      174.31      153.21      3.57 o 
  -2   8  12      482.58      490.04     10.13 o 
  -1   8  12      197.09      172.58      6.50 o 
   0   8  12       12.97       33.85      2.30 o 
   1   8  12      197.44      166.60      3.35 o 
   2   8  12      483.14      503.28      9.10 o 
   3   8  12      172.05      154.79      4.94 o 
   4   8  12      406.17      389.08      7.70 o 
   5   8  12        1.17        1.17      2.29 o 
   6   8  12       51.08       50.22      3.68 o 
   7   8  12       59.50       60.78      4.88 o 
  -6   9  12       33.85       36.40      4.88 o 
  -5   9  12      252.11      262.94     11.70 o 
  -4   9  12       19.17       21.89      2.96 o 
  -3   9  12      683.37      666.14     12.10 o 
  -2   9  12      180.05      188.52      4.99 o 
  -1   9  12      248.69      248.35     14.46 o 
   0   9  12      933.85      880.61     12.62 o 
   1   9  12      250.13      249.23      6.55 o 
   2   9  12      182.15      184.94      4.50 o 
   3   9  12      681.40      660.08     14.33 o 
   4   9  12       19.25       22.15      2.80 o 
   5   9  12      249.94      261.79      5.86 o 
   6   9  12       32.86       32.41      4.23 o 
  -6  10  12       86.61       79.95      4.88 o 
  -5  10  12      113.73      109.13      4.60 o 
  -4  10  12      343.02      307.24      7.73 o 
  -3  10  12        4.67       14.39      2.73 o 
  -2  10  12       50.10       60.85      5.19 o 
  -1  10  12      110.25      134.12      4.39 o 
   0  10  12        0.06        3.03      1.88 o 
   1  10  12      110.09      126.20      3.81 o 
   2  10  12       49.62       62.22      3.56 o 
   3  10  12        4.32       14.50      3.09 o 
   4  10  12      340.21      303.57     10.24 o 
   5  10  12      112.58      104.49      3.26 o 
  -4  11  12      156.53      158.74      4.84 o 
  -3  11  12      101.29      103.82      4.06 o 
  -2  11  12      174.90      185.01      4.46 o 
  -1  11  12       12.76       16.52      2.09 o 
   0  11  12      122.33      128.28      3.57 o 
   1  11  12       12.48       18.69      2.49 o 
   2  11  12      175.35      180.68      4.94 o 
   3  11  12      102.39      104.91      3.21 o 
   4  11  12      153.22      157.85      4.75 o 
  -3  12  12       39.63       47.78      3.25 o 
  -2  12  12       66.56       83.24      2.87 o 
  -1  12  12       70.88       85.05      2.78 o 
   0  12  12       52.33       58.12      2.47 o 
   1  12  12       70.97       86.59      3.51 o 
   2  12  12       66.70       81.81      3.54 o 
   1   0  13     1810.45     2000.75     34.45 o 
   2   0  13     2176.77     2206.74     34.06 o 
   3   0  13      106.68       81.93      1.86 o 
   4   0  13      536.23      517.78      9.51 o 
   5   0  13      174.71      165.84      4.91 o 
   6   0  13        3.27       -0.65      2.60 o 
   7   0  13        3.96        7.02      1.89 o 
   8   0  13      128.38      121.53      6.71 o 
   9   0  13      122.24      130.70      3.82 o 
  -9   1  13       20.20       23.79      2.09 o 
  -8   1  13     1150.84     1092.32     18.34 o 
  -7   1  13       40.90       47.84      2.31 o 
  -6   1  13      267.60      286.06     11.05 o 
  -5   1  13       25.95       34.25      2.64 o 
  -4   1  13      643.03      752.11     15.85 o 
  -3   1  13     1019.22     1098.69     27.78 o 
  -2   1  13     2929.14     3116.73     45.97 o 
  -1   1  13     1362.19     1208.67     20.92 o 
   0   1  13      600.77      652.37      9.93 o 
   1   1  13     1364.84     1160.79     20.57 o 
   2   1  13     2926.20     3077.31     45.89 o 
   3   1  13     1016.59     1096.94     15.99 o 
   4   1  13      636.20      709.16     12.74 o 
   5   1  13       24.71       37.03      1.91 o 
   6   1  13      264.83      271.39     10.08 o 
   7   1  13       40.65       45.39      2.45 o 
   8   1  13     1147.27     1101.33     19.28 o 
   9   1  13       20.51       25.56      2.93 o 
  -9   2  13        0.76        2.81      2.50 o 
  -8   2  13       15.86       30.70      3.05 o 
  -7   2  13       95.24       98.54      3.25 o 
  -6   2  13     1929.09     1742.63     29.56 o 
  -5   2  13      759.38      857.64     22.75 o 
  -4   2  13      140.94      136.69      3.09 o 
  -3   2  13      497.12      567.19     10.18 o 
  -2   2  13     6287.47     6823.23     95.82 o 
  -1   2  13     3821.94     3895.21     66.71 o 
   0   2  13     4252.58     4176.43     72.52 o 
   1   2  13     3820.42     3805.82     70.05 o 
   2   2  13     6295.38     6559.42    197.93 o 
   3   2  13      497.40      590.73     12.74 o 
   4   2  13      140.87      136.47      4.06 o 
   6   2  13     1925.64     1725.51     48.75 o 
   7   2  13       96.53       99.89      5.31 o 
   8   2  13       16.85       25.86      3.25 o 
   9   2  13        0.72        0.65      2.60 o 
  -9   3  13       46.17       41.01      3.33 o 
  -8   3  13        1.91        2.91      2.32 o 
  -7   3  13      816.45      778.60     10.79 o 
  -6   3  13      257.39      272.92      5.55 o 
  -5   3  13      342.09      328.37     13.98 o 
  -4   3  13      681.42      763.44     13.38 o 
  -3   3  13     1032.61      924.74     19.65 o 
  -2   3  13      147.47      196.76      3.55 o 
  -1   3  13     1199.77     1328.19     22.10 o 
   0   3  13    16853.08    17589.27    259.88 o 
   1   3  13     1198.66     1292.45     40.87 o 
   2   3  13      147.49      182.66      7.15 o 
   3   3  13     1027.21      893.80     26.98 o 
   4   3  13      683.42      776.36     23.56 o 
   6   3  13      254.48      264.70      7.34 o 
   7   3  13      813.83      748.66     16.41 o 
   8   3  13        1.44        4.23      3.25 o 
   9   3  13       46.21       48.75      3.90 o 
  -9   4  13       92.50       93.20      4.02 o 
  -8   4  13      609.25      633.83     12.00 o 
  -7   4  13      222.95      207.15      5.05 o 
  -6   4  13      304.55      281.55     10.27 o 
  -4   4  13      477.97      440.20     11.43 o 
  -3   4  13      603.50      606.48     19.50 o 
  -2   4  13      329.01      294.46      4.85 o 
  -1   4  13      913.39     1010.32     14.73 o 
   0   4  13     1152.83     1533.51     40.78 o 
   1   4  13      913.54      981.54     15.15 o 
   2   4  13      326.77      272.69      9.75 o 
   3   4  13      603.40      606.16     18.53 o 
   4   4  13      475.71      454.52     20.80 o 
   5   4  13      331.89      275.44      9.10 o 
   6   4  13      306.67      292.56      7.68 o 
   7   4  13      225.17      198.07     13.81 o 
   8   4  13      606.39      639.96     19.18 o 
  -8   5  13      276.27      262.67      6.23 o 
  -7   5  13      132.93      115.94      3.88 o 
  -6   5  13       43.28       55.21      4.36 o 
  -5   5  13     1479.22     1351.78     22.06 o 
  -4   5  13      231.68      215.49      9.43 o 
  -3   5  13      653.99      676.99     15.28 o 
  -2   5  13      980.87     1103.52     16.30 o 
  -1   5  13     1323.36     1448.98     20.81 o 
   0   5  13      102.26       85.35      2.70 o 
   1   5  13     1322.47     1426.76     21.60 o 
   2   5  13      979.45     1108.38     31.36 o 
   3   5  13      648.14      700.74     21.13 o 
   4   5  13      230.96      231.41      8.13 o 
   5   5  13     1479.27     1363.36     23.00 o 
   6   5  13       43.90       61.50      5.36 o 
   7   5  13      135.13      118.96      7.48 o 
   8   5  13      276.50      268.14      9.43 o 
  -8   6  13       13.93       14.88      3.58 o 
  -7   6  13       23.21       24.12      3.66 o 
  -6   6  13       25.80       34.74      3.79 o 
  -5   6  13      246.14      238.38      5.73 o 
  -4   6  13     2023.86     1706.99     57.85 o 
  -3   6  13       82.54       71.50      4.23 o 
  -2   6  13        8.43       23.73      2.03 o 
  -1   6  13      650.00      701.44     11.92 o 
   0   6  13     1283.47     1273.84     26.07 o 
   1   6  13      645.79      675.81     10.85 o 
   2   6  13        8.40       22.05      3.09 o 
   3   6  13       82.69       73.78      4.55 o 
   4   6  13     2029.83     1880.22     52.65 o 
   5   6  13      245.69      234.40      5.29 o 
   6   6  13       24.62       28.21      2.81 o 
   7   6  13       22.90       21.78      3.90 o 
   8   6  13       13.18       16.90      3.25 o 
  -8   7  13      270.42      236.43      6.09 o 
  -7   7  13      198.02      211.70     19.99 o 
  -6   7  13      166.67      165.12      5.12 o 
  -5   7  13       89.86       94.75      3.71 o 
  -4   7  13      833.74      798.92     20.69 o 
  -3   7  13       79.64       84.43      3.84 o 
  -2   7  13      270.95      265.27      6.75 o 
  -1   7  13     1405.51     1375.11     23.36 o 
   0   7  13      583.72      625.59     11.00 o 
   1   7  13     1418.20     1348.05     28.01 o 
   2   7  13      275.64      275.74      7.24 o 
   3   7  13       81.04       88.75      3.79 o 
   4   7  13      836.21      805.06     13.86 o 
   5   7  13       90.62       97.27      3.66 o 
   6   7  13      166.37      165.69      5.15 o 
   7   7  13      198.85      211.26      8.78 o 
  -7   8  13       17.83       26.47      3.42 o 
  -6   8  13       87.46       78.25      3.74 o 
  -5   8  13       45.02       59.80      6.18 o 
  -4   8  13      441.43      461.37     10.07 o 
  -3   8  13       92.04       78.92      2.66 o 
  -2   8  13      602.64      540.73      9.57 o 
  -1   8  13       46.11       56.84      2.48 o 
   0   8  13     2445.24     2152.08     28.14 o 
   1   8  13       47.05       57.07      2.47 o 
   2   8  13      602.49      551.29      8.68 o 
   3   8  13       91.83       82.80      3.79 o 
   4   8  13      443.12      454.56      8.73 o 
   5   8  13       45.53       56.88      3.43 o 
   6   8  13       87.53       76.88      4.06 o 
   7   8  13       17.35       25.35      3.58 o 
  -6   9  13        1.13       -2.93      3.58 o 
  -5   9  13      103.62      112.78      7.48 o 
  -4   9  13       52.82       53.78      3.74 o 
  -3   9  13      992.24      951.28     16.49 o 
  -2   9  13      298.23      269.65      6.94 o 
  -1   9  13      195.79      181.67      5.63 o 
   0   9  13      201.21      214.36      6.09 o 
   1   9  13      196.18      187.11     11.54 o 
   2   9  13      300.15      272.32      5.68 o 
   3   9  13      992.85      930.17     19.70 o 
   4   9  13       52.56       49.02      3.49 o 
   5   9  13      103.04      107.12      3.58 o 
   6   9  13        0.99        4.55      3.25 o 
  -5  10  13       49.38       42.38      3.10 o 
  -4  10  13      238.25      245.97      6.64 o 
  -3  10  13       82.91       75.99      4.39 o 
  -2  10  13       30.83       32.22      2.47 o 
  -1  10  13      137.77      131.85      5.92 o 
   0  10  13      355.63      362.02      9.20 o 
   1  10  13      136.78      128.97      3.69 o 
   2  10  13       30.91       33.45      2.76 o 
   3  10  13       82.51       68.58      4.88 o 
   4  10  13      238.49      243.34      7.31 o 
   5  10  13       49.56       41.74      2.65 o 
  -4  11  13      114.06      106.28      4.88 o 
  -3  11  13       40.18       44.57      3.10 o 
  -2  11  13       28.47       36.23      2.28 o 
  -1  11  13      256.32      240.50      5.18 o 
   0  11  13       28.21       50.26      2.50 o 
   1  11  13      255.39      242.05      6.09 o 
   2  11  13       27.89       31.88      2.53 o 
   3  11  13       40.17       41.58      4.39 o 
   4  11  13      112.97      106.99      3.79 o 
  -3  12  13        2.50        4.88      1.95 o 
  -2  12  13       59.63       60.74      2.64 o 
  -1  12  13       56.13       56.04      2.40 o 
   0  12  13        3.14        4.95      1.56 o 
   1  12  13       54.25       51.98      2.96 o 
   2  12  13       60.21       66.07      3.05 o 
   0   0  14     3097.92     3343.44     92.30 o 
   1   0  14     4374.66     4279.69     94.49 o 
   2   0  14       38.81       36.32      3.26 o 
   3   0  14     2285.21     2434.98     29.99 o 
   4   0  14      901.05      963.74     22.89 o 
   5   0  14      610.34      555.05     11.70 o 
   6   0  14      221.45      233.81      7.26 o 
   7   0  14        0.16        8.84      1.89 o 
   8   0  14      166.66      160.23      3.99 o 
   9   0  14      141.38      128.68      3.63 o 
  -9   1  14      106.89      118.71      3.49 o 
  -8   1  14       80.88       75.83      3.05 o 
  -7   1  14       48.99       57.40      2.52 o 
  -6   1  14     1281.45     1202.99     26.63 o 
  -5   1  14      109.88      108.90      8.29 o 
  -4   1  14       84.86       95.65      3.12 o 
  -3   1  14      427.77      544.63     14.99 o 
  -2   1  14     3194.97     3364.09     49.52 o 
  -1   1  14     2731.73     2846.05     49.00 o 
   0   1  14     2033.58     2228.59     32.84 o 
   1   1  14     2746.32     2734.36     78.00 o 
   2   1  14     3204.21     3301.08     49.41 o 
   3   1  14      424.48      530.61      8.19 o 
   4   1  14       85.12       92.41      2.29 o 
   5   1  14      106.42      104.12      2.90 o 
   6   1  14     1282.11     1176.27     26.55 o 
   7   1  14       49.60       53.97      4.46 o 
   8   1  14       81.95       76.88      2.83 o 
   9   1  14      105.57      114.97      4.14 o 
  -9   2  14       54.47       52.91      3.33 o 
  -8   2  14      476.73      448.03      7.65 o 
  -7   2  14      567.39      553.51      8.13 o 
  -6   2  14      994.52      974.98     15.67 o 
  -5   2  14      323.28      321.44      7.72 o 
  -4   2  14      142.92      154.91      3.38 o 
  -3   2  14      696.83      623.10     13.78 o 
  -2   2  14      548.03      608.43      8.41 o 
  -1   2  14     1525.09     1725.59     33.52 o 
   0   2  14       37.39      105.86      2.86 o 
   1   2  14     1515.26     1722.24     44.53 o 
   2   2  14      556.80      589.18     13.97 o 
   3   2  14      701.17      632.39     13.66 o 
   4   2  14      146.68      150.39      5.20 o 
   6   2  14      987.46      944.81     19.88 o 
   7   2  14      570.48      522.01     12.06 o 
   8   2  14      474.49      453.72     14.30 o 
   9   2  14       54.90       51.68      3.90 o 
  -9   3  14        1.67        3.68      2.40 o 
  -8   3  14      197.48      189.57      5.39 o 
  -7   3  14      320.22      302.34      5.33 o 
  -6   3  14     1352.43     1207.78     20.06 o 
  -4   3  14      403.80      421.42     10.77 o 
  -3   3  14      379.22      389.04      8.95 o 
  -2   3  14      846.94      872.18     12.94 o 
  -1   3  14     4133.02     4384.17     94.37 o 
   0   3  14      378.64      491.95      7.94 o 
   1   3  14     4134.17     4265.72     67.75 o 
   2   3  14      850.74      870.39     26.00 o 
   3   3  14      372.23      373.44     12.35 o 
   4   3  14      401.48      433.23     13.33 o 
   6   3  14     1361.36     1172.90     24.13 o 
   7   3  14      318.76      308.86      7.80 o 
   8   3  14      198.90      187.53      8.13 o 
   9   3  14        1.99        4.88      2.28 o 
  -9   4  14        8.45        8.88      2.60 o 
  -8   4  14      218.03      245.02      6.03 o 
  -7   4  14       66.53       68.50      3.13 o 
  -6   4  14      940.35      967.77     14.99 o 
  -4   4  14     1812.40     1659.13    102.38 o 
  -3   4  14       93.04      116.79      3.98 o 
  -2   4  14     1261.97     1175.77     17.24 o 
  -1   4  14      608.92      689.27     10.22 o 
   0   4  14     7039.15     7486.01    110.62 o 
   1   4  14      602.46      657.20     10.48 o 
   2   4  14     1264.04     1154.46     34.78 o 
   3   4  14       92.72      124.16      5.53 o 
   4   4  14     1808.25     1756.06     48.75 o 
   5   4  14      298.24      289.97     13.65 o 
   6   4  14      942.15      940.81     19.76 o 
   7   4  14       66.04       60.18      3.90 o 
   8   4  14      217.21      244.09      9.10 o 
  -8   5  14      163.14      177.77      4.99 o 
  -7   5  14       95.50      106.66      3.75 o 
  -6   5  14      913.24      936.16     14.78 o 
  -5   5  14      101.98      121.71      3.99 o 
  -4   5  14      311.62      283.74     11.38 o 
  -3   5  14      629.74      628.53     21.61 o 
  -2   5  14      270.38      275.11      6.48 o 
  -1   5  14       61.17       71.07      1.94 o 
   0   5  14        0.02        3.07      1.25 o 
   1   5  14       60.40       68.11      2.30 o 
   2   5  14      272.53      267.74      8.78 o 
   3   5  14      638.77      656.86     19.83 o 
   4   5  14      310.80      299.99     10.08 o 
   5   5  14      102.94      121.69      3.57 o 
   6   5  14      907.80      930.04     19.29 o 
   7   5  14       96.74      100.22      4.14 o 
   8   5  14      162.19      188.51      7.80 o 
  -8   6  14      124.02      132.01      4.91 o 
  -7   6  14       41.96       54.40      4.12 o 
  -6   6  14       35.99       36.37      4.02 o 
  -5   6  14      602.17      540.10      9.75 o 
  -4   6  14      301.70      288.61     13.00 o 
  -3   6  14      169.49      165.22      9.40 o 
  -2   6  14      538.06      566.51     12.49 o 
  -1   6  14      166.40      189.31      3.54 o 
   0   6  14      259.48      233.39      5.96 o 
   1   6  14      164.07      175.36      3.66 o 
   2   6  14      529.59      558.40     12.75 o 
   3   6  14      172.23      180.06      7.15 o 
   4   6  14      296.86      309.83      7.47 o 
   5   6  14      603.87      522.45      9.68 o 
   6   6  14       35.45       34.83      2.88 o 
   7   6  14       41.85       50.38      4.88 o 
   8   6  14      124.52      137.16      5.85 o 
  -7   7  14      533.45      556.50     17.71 o 
  -6   7  14      159.85      167.12      6.32 o 
  -5   7  14      958.20      924.35     20.78 o 
  -4   7  14      308.69      316.32      8.22 o 
  -3   7  14       32.37       40.75      4.55 o 
  -2   7  14      229.14      232.16      7.15 o 
  -1   7  14     2632.30     2483.04     35.00 o 
   0   7  14       37.04       31.30      1.81 o 
   1   7  14     2644.75     2387.85     53.61 o 
   2   7  14      232.59      236.85      6.55 o 
   3   7  14       32.39       41.30      2.75 o 
   4   7  14      308.54      337.35      8.61 o 
   5   7  14      956.78      914.88     15.62 o 
   6   7  14      159.42      174.79      5.15 o 
   7   7  14      528.01      552.53     17.23 o 
  -7   8  14        5.91        4.17      2.81 o 
  -6   8  14      241.18      238.89     10.08 o 
  -5   8  14      145.40      152.11      8.78 o 
  -4   8  14      188.15      210.09      5.14 o 
  -3   8  14       58.99       56.82      3.75 o 
  -2   8  14      462.12      423.70      7.07 o 
  -1   8  14      274.43      255.43      4.50 o 
   0   8  14      340.32      304.06      6.85 o 
   1   8  14      273.83      255.92      5.13 o 
   2   8  14      458.08      432.83      6.10 o 
   3   8  14       57.33       58.58      3.42 o 
   4   8  14      186.58      205.61      4.99 o 
   5   8  14      146.41      149.71      4.38 o 
   6   8  14      241.76      223.68      5.78 o 
  -6   9  14       51.85       56.92      3.89 o 
  -5   9  14       38.32       35.44      3.42 o 
  -4   9  14       29.04       40.76      3.28 o 
  -3   9  14       24.48       23.18      3.74 o 
  -2   9  14       42.79       62.54      6.01 o 
  -1   9  14       92.31       91.40      4.25 o 
   0   9  14      321.63      327.07      7.93 o 
   1   9  14       90.09       87.75      5.85 o 
   2   9  14       42.45       60.04      2.81 o 
   3   9  14       23.51       18.86      2.30 o 
   4   9  14       29.93       45.29      3.90 o 
   5   9  14       36.85       37.54      2.52 o 
   6   9  14       51.98       53.30      4.88 o 
  -5  10  14       88.45       78.18      4.02 o 
  -4  10  14        2.91        6.18      2.26 o 
  -3  10  14       85.57      102.06      4.71 o 
  -2  10  14      124.46      121.40      3.80 o 
  -1  10  14       28.58       38.71      2.99 o 
   0  10  14       99.56      102.88      3.44 o 
   1  10  14       28.48       39.21      2.37 o 
   2  10  14      121.75      120.75      4.25 o 
   3  10  14       84.96       94.90      5.20 o 
   4  10  14        2.56        8.98      4.55 o 
   5  10  14       88.21       78.53      2.78 o 
  -4  11  14      196.53      204.22      4.99 o 
  -3  11  14       65.14       74.23      3.51 o 
  -2  11  14      107.70      121.30      5.65 o 
  -1  11  14       60.23       75.06      3.44 o 
   0  11  14       47.27       56.07      2.69 o 
   1  11  14       61.33       72.64      3.45 o 
   2  11  14      110.08      123.00      4.88 o 
   3  11  14       63.88       75.65      3.43 o 
   4  11  14      195.85      194.93      5.08 o 
  -2  12  14        9.54        9.67      2.28 o 
  -1  12  14       77.85       66.90      4.23 o 
   0  12  14        2.00        4.05      1.56 o 
   1  12  14       77.88       64.87     12.03 o 
   2  12  14        9.42       10.65      1.97 o 
   1   0  15      855.15      864.41     15.05 o 
   2   0  15     2980.46     2972.26     45.82 o 
   3   0  15      927.48      859.60     11.93 o 
   4   0  15     1052.82     1081.26     36.71 o 
   5   0  15      164.51      224.46      6.06 o 
   6   0  15       43.49       43.58      5.06 o 
   7   0  15      234.31      221.47      5.70 o 
   8   0  15       29.68       30.26      2.04 o 
   9   0  15      150.63      138.11      3.83 o 
  -9   1  15      228.32      231.90      6.56 o 
  -8   1  15      178.40      202.22      4.46 o 
  -7   1  15      869.52      847.23     11.69 o 
  -6   1  15      177.65      138.54      4.81 o 
  -5   1  15      594.65      580.74     12.40 o 
  -4   1  15      763.18      678.73     14.82 o 
  -3   1  15      249.96      249.71      3.92 o 
  -2   1  15      418.87      446.57      7.05 o 
  -1   1  15      537.53      506.19      8.26 o 
   0   1  15     3885.28     3812.28     55.94 o 
   1   1  15      531.73      508.07     13.65 o 
   2   1  15      419.68      434.08      7.06 o 
   3   1  15      255.02      254.96      4.97 o 
   4   1  15      764.80      671.53     11.99 o 
   5   1  15      598.03      583.73     18.20 o 
   6   1  15      176.67      128.14      4.79 o 
   7   1  15      870.31      838.32     15.58 o 
   8   1  15      181.52      207.75      4.40 o 
   9   1  15      225.44      226.09     10.89 o 
  -9   2  15       14.12       18.36      2.53 o 
  -8   2  15        1.14        8.15      1.74 o 
  -7   2  15      397.08      405.18      6.48 o 
  -6   2  15       57.56       66.06      3.51 o 
  -5   2  15       21.50       21.93      2.40 o 
  -4   2  15      113.51      125.54      3.19 o 
  -3   2  15       36.15       40.58      1.80 o 
  -2   2  15       77.43       98.84      2.16 o 
  -1   2  15     2212.52     2311.94     34.41 o 
   0   2  15      579.07      586.46     10.77 o 
   1   2  15     2222.74     2287.20     42.84 o 
   2   2  15       79.56      101.60      4.06 o 
   3   2  15       36.45       42.25      2.58 o 
   4   2  15      113.37      128.72      6.18 o 
   6   2  15       58.64       61.38      4.02 o 
   7   2  15      392.75      397.91      9.65 o 
   8   2  15        1.16        6.34      2.07 o 
   9   2  15       14.15       17.88      2.60 o 
  -9   3  15       59.78       61.98      3.56 o 
  -8   3  15      324.13      335.66      7.42 o 
  -7   3  15       15.91       17.77      2.34 o 
  -6   3  15     1680.78     1654.70     21.24 o 
  -4   3  15     1125.29     1097.77     25.26 o 
  -3   3  15       20.56       44.82      2.58 o 
  -2   3  15      743.24      652.93      9.86 o 
  -1   3  15      802.99      800.54     12.37 o 
   0   3  15     3658.15     3698.68     55.05 o 
   1   3  15      814.07      800.56     12.24 o 
   2   3  15      746.93      643.21     19.83 o 
   3   3  15       19.89       47.45      3.25 o 
   4   3  15     1122.44     1082.11     38.51 o 
   6   3  15     1679.06     1587.82     32.29 o 
   7   3  15       16.12       17.53      3.25 o 
   8   3  15      326.60      349.07     11.38 o 
  -8   4  15      113.04      137.97      4.48 o 
  -7   4  15       93.97       90.31      3.73 o 
  -6   4  15      367.55      364.82     13.14 o 
  -5   4  15      352.67      308.12     14.63 o 
  -4   4  15      572.08      533.68     18.20 o 
  -3   4  15      208.93      209.01      5.83 o 
  -2   4  15      242.80      239.57      4.24 o 
  -1   4  15     1641.85     1736.63     24.92 o 
   0   4  15        2.77       42.49      2.10 o 
   1   4  15     1639.48     1689.06     25.58 o 
   2   4  15      242.84      238.56      8.45 o 
   3   4  15      205.74      214.84      7.80 o 
   4   4  15      571.71      563.25     17.23 o 
   5   4  15      352.47      323.07     10.40 o 
   6   4  15      368.72      376.83     16.25 o 
   7   4  15       92.34       94.25      4.06 o 
   8   4  15      113.08      138.13      6.50 o 
  -8   5  15      343.26      363.71      7.52 o 
  -7   5  15       45.80       58.97      2.84 o 
  -6   5  15      878.12      873.63     13.76 o 
  -5   5  15      952.15      874.77     13.12 o 
  -3   5  15      769.54      678.51     15.73 o 
  -2   5  15       22.34       28.54      1.93 o 
  -1   5  15      198.28      158.03      3.08 o 
   0   5  15      885.51      950.56     16.97 o 
   1   5  15      201.61      151.27      3.17 o 
   2   5  15       22.18       24.52      2.17 o 
   3   5  15      772.01      724.79     21.45 o 
   4   5  15      557.22      556.43     17.55 o 
   5   5  15      947.17      896.33     15.19 o 
   6   5  15      871.26      876.30     18.26 o 
   7   5  15       44.93       57.52      3.19 o 
   8   5  15      343.10      356.54     11.70 o 
  -8   6  15       31.24       47.67      7.80 o 
  -7   6  15      220.52      226.13      7.11 o 
  -6   6  15       92.60       87.30      4.99 o 
  -5   6  15       55.86       69.94      3.14 o 
  -4   6  15     1742.12     1574.05     43.88 o 
  -3   6  15      885.56      821.97     17.78 o 
  -2   6  15      896.82      870.76     15.36 o 
  -1   6  15     1639.18     1669.10     27.25 o 
   0   6  15      606.50      627.39     13.54 o 
   1   6  15     1642.36     1612.48     24.70 o 
   2   6  15      903.00      899.82     19.30 o 
   3   6  15      891.62      863.24     25.68 o 
   4   6  15     1739.68     1604.32     35.59 o 
   5   6  15       56.56       74.55      3.00 o 
   6   6  15       92.59       88.43      4.14 o 
   7   6  15      221.15      220.54      6.83 o 
  -7   7  15      167.71      172.65      8.45 o 
  -6   7  15      240.47      234.01     10.40 o 
  -5   7  15       74.39       81.69      4.71 o 
  -4   7  15     1143.76     1044.03     18.07 o 
  -3   7  15      359.38      331.84      5.94 o 
  -2   7  15      569.38      545.38     16.58 o 
  -1   7  15      940.30      956.38     21.26 o 
   0   7  15        0.08        2.98      1.29 o 
   1   7  15      937.41      924.06     31.69 o 
   2   7  15      572.41      532.75     12.64 o 
   3   7  15      360.08      338.53      6.39 o 
   4   7  15     1143.03     1056.13     21.67 o 
   5   7  15       75.04       87.21      3.11 o 
   6   7  15      238.04      229.79      7.64 o 
   7   7  15      166.38      166.08      7.48 o 
  -7   8  15       13.67       12.74      2.73 o 
  -6   8  15      189.31      220.36      9.43 o 
  -5   8  15      331.07      349.44     10.89 o 
  -4   8  15      632.45      646.23     11.91 o 
  -3   8  15       94.36       91.55      4.76 o 
  -2   8  15      252.61      242.81      4.69 o 
  -1   8  15       95.36       77.74      2.64 o 
   0   8  15        6.60       19.44      1.49 o 
   1   8  15       97.39       81.05      2.54 o 
   2   8  15      249.41      241.41      4.61 o 
   3   8  15       94.64       99.02      4.02 o 
   4   8  15      639.53      655.41     11.50 o 
   5   8  15      328.90      333.96      8.33 o 
   6   8  15      191.13      219.79      5.69 o 
  -6   9  15       56.99       61.87      4.02 o 
  -5   9  15       75.99       76.77      4.48 o 
  -4   9  15      199.74      215.12      6.32 o 
  -3   9  15       21.90       28.98      3.19 o 
  -2   9  15      453.89      470.32     11.09 o 
  -1   9  15       61.18       55.20      3.45 o 
   0   9  15        3.18        4.61      2.40 o 
   1   9  15       61.36       52.65      4.88 o 
   2   9  15      453.76      456.97      8.34 o 
   3   9  15       21.87       25.35      3.58 o 
   4   9  15      201.31      208.28      8.29 o 
   5   9  15       75.05       79.21      3.49 o 
  -5  10  15       47.46       50.38      4.88 o 
  -4  10  15       43.77       51.84      3.59 o 
  -3  10  15       26.95       40.97      2.38 o 
  -2  10  15       41.61       46.76      3.42 o 
  -1  10  15        8.56       16.96      3.46 o 
   0  10  15      152.90      156.85      4.06 o 
   1  10  15        7.94       14.95      2.40 o 
   2  10  15       41.85       47.89      2.99 o 
   3  10  15       26.86       28.93      3.58 o 
   4  10  15       45.47       55.61      3.36 o 
   5  10  15       48.13       44.20      3.58 o 
  -4  11  15       81.81       94.09      3.28 o 
  -3  11  15       40.18       58.64      3.28 o 
  -2  11  15      157.55      146.12      4.40 o 
  -1  11  15       17.49       25.94      2.05 o 
   0  11  15      375.34      411.87      7.25 o 
   1  11  15       17.48       22.14      2.30 o 
   2  11  15      154.96      137.56      4.14 o 
   3  11  15       39.80       61.12      3.19 o 
   4  11  15       81.49       89.05      3.90 o 
  -2  12  15      133.04      147.88      5.20 o 
  -1  12  15       29.48       34.57      3.09 o 
   0  12  15      148.88      171.16      4.25 o 
   1  12  15       30.18       32.18      2.93 o 
   2  12  15      132.48      142.68      5.20 o 
   0   0  16      109.40      118.63      4.55 o 
   1   0  16     1607.28     1593.37     28.68 o 
   2   0  16      284.26      289.09      5.67 o 
   3   0  16      737.69      709.83      9.18 o 
   4   0  16     1339.16     1449.46     30.68 o 
   5   0  16        9.92       20.35      1.89 o 
   6   0  16     1029.78      940.88     17.07 o 
   7   0  16      608.05      616.06     11.80 o 
   8   0  16       64.10       79.13      4.17 o 
   9   0  16       92.24       82.72      7.80 o 
  -9   1  16        9.04        7.48      3.25 o 
  -8   1  16      158.53      136.89      3.71 o 
  -7   1  16       37.21       42.47      2.42 o 
  -6   1  16     1096.54     1007.95     18.17 o 
  -5   1  16      111.46      117.33      4.35 o 
  -4   1  16      866.97      871.84     18.73 o 
  -3   1  16      446.02      467.32      6.26 o 
  -2   1  16      426.95      493.45      7.77 o 
  -1   1  16      484.64      552.75      8.91 o 
   0   1  16        3.53        2.29      4.55 o 
   1   1  16      487.99      545.34      9.44 o 
   2   1  16      426.03      481.27      7.80 o 
   3   1  16      444.80      462.73      8.36 o 
   4   1  16      862.18      862.21     15.12 o 
   5   1  16      111.58      115.06      4.88 o 
   6   1  16     1094.81     1009.39     18.06 o 
   7   1  16       36.00       39.22      2.64 o 
   8   1  16      157.86      136.29      3.96 o 
   9   1  16        9.80        7.70      1.80 o 
  -9   2  16      137.35      121.75      8.45 o 
  -8   2  16      128.26      129.49      4.41 o 
  -7   2  16      760.14      728.35     11.58 o 
  -6   2  16       46.16       49.16      3.23 o 
  -4   2  16      273.62      251.08      5.21 o 
  -3   2  16     1155.22     1184.83     17.37 o 
  -2   2  16     2644.50     2760.56     41.15 o 
  -1   2  16      277.98      245.99      4.34 o 
   0   2  16        1.66        2.13      1.13 o 
   1   2  16      279.50      235.52      4.90 o 
   2   2  16     2626.01     2751.94    142.68 o 
   3   2  16     1155.08     1180.69     24.82 o 
   4   2  16      274.82      255.83     11.54 o 
   6   2  16       44.51       51.68      4.88 o 
   7   2  16      760.37      723.97     21.61 o 
   8   2  16      126.63      125.64      4.14 o 
  -9   3  16      201.56      179.87      4.18 o 
  -8   3  16      176.04      182.53      5.11 o 
  -7   3  16      194.74      194.54      4.96 o 
  -6   3  16     1928.30     1925.86     32.83 o 
  -4   3  16       20.76       15.48      1.27 o 
  -3   3  16      381.20      393.85      7.41 o 
  -2   3  16      394.11      393.67      5.80 o 
  -1   3  16     4671.75     4585.72     67.57 o 
   0   3  16        1.03        4.68      1.13 o 
   1   3  16     4687.09     4518.72     66.92 o 
   2   3  16      398.06      387.74     12.68 o 
   3   3  16      379.31      401.72     12.68 o 
   4   3  16       20.41       15.64      4.23 o 
   6   3  16     1936.99     1923.45     52.98 o 
   7   3  16      193.72      199.34      6.01 o 
   8   3  16      176.73      172.12      5.04 o 
  -8   4  16      179.02      173.66      4.99 o 
  -7   4  16      412.80      415.80      7.48 o 
  -6   4  16     1382.56     1307.03     19.34 o 
  -5   4  16      205.14      248.11      8.78 o 
  -4   4  16     2495.92     2362.54     70.20 o 
  -3   4  16       22.43       20.35      1.54 o 
  -2   4  16      112.77      137.47      2.89 o 
  -1   4  16      111.96       90.07      2.13 o 
   0   4  16        0.17       12.84      1.29 o 
   1   4  16      112.22       82.31      2.25 o 
   2   4  16      112.42      133.91      5.85 o 
   3   4  16       23.42       20.48      2.60 o 
   4   4  16     2504.13     2417.47     69.23 o 
   5   4  16      206.04      248.28      6.39 o 
   6   4  16     1378.87     1231.77     25.74 o 
   7   4  16      412.24      395.03      9.41 o 
   8   4  16      180.29      184.28      7.15 o 
  -8   5  16       50.54       56.81      6.11 o 
  -7   5  16       15.49       20.20      2.58 o 
  -6   5  16      553.48      554.87      9.57 o 
  -5   5  16      117.35      129.77      4.01 o 
  -3   5  16      100.83      118.16      3.27 o 
  -2   5  16       86.19       91.74      2.74 o 
  -1   5  16      156.22      163.50      3.15 o 
   0   5  16      382.37      398.38      7.68 o 
   1   5  16      157.13      159.31      3.30 o 
   2   5  16       88.14       91.75      5.04 o 
   3   5  16       96.94      115.71      5.53 o 
   4   5  16       58.59       63.38      4.23 o 
   5   5  16      114.20      131.64      7.96 o 
   6   5  16      547.38      558.04     12.28 o 
   7   5  16       15.12       17.09      2.26 o 
   8   5  16       50.42       57.53      4.55 o 
  -8   6  16      477.77      493.38     10.57 o 
  -7   6  16      138.89      135.29      5.60 o 
  -6   6  16      387.70      363.56      7.79 o 
  -5   6  16      135.44      116.34      3.84 o 
  -4   6  16      218.56      201.95      6.15 o 
  -3   6  16      251.13      239.18      6.09 o 
  -2   6  16       18.25       30.88      1.86 o 
  -1   6  16      280.10      340.87      5.65 o 
   0   6  16      338.73      324.36      6.97 o 
   1   6  16      280.69      338.74      6.86 o 
   2   6  16       18.60       29.31      2.50 o 
   3   6  16      249.47      245.71      9.10 o 
   4   6  16      223.54      225.92      6.66 o 
   5   6  16      134.89      117.96      3.98 o 
   6   6  16      389.09      371.97      8.70 o 
   7   6  16      138.55      125.96      4.14 o 
  -7   7  16       28.90       30.37      3.19 o 
  -6   7  16       53.65       59.46      7.48 o 
  -5   7  16       58.52       65.54      8.61 o 
  -4   7  16      231.11      229.62      5.28 o 
  -3   7  16     1042.26      969.27     14.32 o 
  -2   7  16      329.48      350.04     11.38 o 
  -1   7  16        3.07       18.44      2.10 o 
   0   7  16     1125.55     1172.66     19.75 o 
   1   7  16        3.24       12.35      4.23 o 
   2   7  16      326.07      344.71      6.98 o 
   3   7  16     1038.11      981.86     29.27 o 
   4   7  16      230.69      230.26      6.21 o 
   5   7  16       59.47       61.31      2.86 o 
   6   7  16       54.48       63.58      3.49 o 
   7   7  16       28.97       27.95      3.58 o 
  -7   8  16        9.14       12.17      2.58 o 
  -6   8  16       81.29       86.08      5.23 o 
  -5   8  16      110.84      111.81      7.80 o 
  -4   8  16       66.05       68.85      3.84 o 
  -3   8  16      172.10      142.77      6.34 o 
  -2   8  16       13.40       13.93      1.70 o 
  -1   8  16       11.37       13.43      1.58 o 
   0   8  16     1089.29     1023.38     12.42 o 
   1   8  16       11.05       13.98      1.47 o 
   2   8  16       12.81       16.55      1.70 o 
   3   8  16      172.02      156.25      4.94 o 
   4   8  16       66.82       80.28      4.88 o 
   5   8  16      111.46      109.78      4.37 o 
   6   8  16       81.15       83.52      3.43 o 
  -6   9  16      253.41      287.96      9.75 o 
  -5   9  16       57.56       64.35      4.02 o 
  -4   9  16      347.59      341.04      8.59 o 
  -3   9  16      129.54      118.78      5.08 o 
  -2   9  16       16.73       16.93      2.87 o 
  -1   9  16       13.91       21.86      2.73 o 
   0   9  16      557.15      571.82     11.94 o 
   1   9  16       14.08       23.08      3.58 o 
   2   9  16       16.72       18.00      2.00 o 
   3   9  16      130.44      131.31      6.18 o 
   4   9  16      349.88      348.37      8.33 o 
   5   9  16       57.43       68.90      4.23 o 
   6   9  16      253.97      260.66      8.45 o 
  -5  10  16       30.22       31.85      3.90 o 
  -4  10  16       19.88       30.80      2.34 o 
  -3  10  16      150.31      133.25      3.64 o 
  -2  10  16      219.87      206.05      6.24 o 
  -1  10  16      392.38      399.14      7.73 o 
   0  10  16        0.29        3.25      2.30 o 
   1  10  16      393.48      401.90     11.21 o 
   2  10  16      218.77      209.89      6.18 o 
   3  10  16      149.79      132.59      4.81 o 
   4  10  16       18.89       25.03      2.55 o 
   5  10  16       30.63       30.55      2.93 o 
  -4  11  16      186.68      226.54      6.83 o 
  -3  11  16      136.68      132.71      8.13 o 
  -2  11  16      188.00      185.40      4.11 o 
  -1  11  16       21.55       17.35      2.00 o 
   0  11  16       31.07       23.65      1.97 o 
   1  11  16       21.97       21.53      2.40 o 
   2  11  16      188.67      180.77      4.71 o 
   3  11  16      137.14      144.59      4.37 o 
   4  11  16      186.14      211.91      6.83 o 
  -2  12  16       55.09       57.20      3.25 o 
  -1  12  16       19.30       23.42      1.84 o 
   0  12  16      218.92      238.89      5.29 o 
   1  12  16       19.12       22.10      2.60 o 
   1   0  17      596.29      688.58     27.95 o 
   2   0  17      777.58      864.51     17.80 o 
   3   0  17      286.57      410.34      6.00 o 
   4   0  17      630.40      626.51     11.24 o 
   5   0  17        7.41        2.97      1.42 o 
   6   0  17       19.78       23.51      2.57 o 
   7   0  17       14.76       22.50      3.28 o 
   8   0  17      225.95      211.98      6.64 o 
   9   0  17       21.02       10.73      3.25 o 
  -9   1  17       15.11       27.88      2.34 o 
  -8   1  17      205.01      188.93     12.84 o 
  -7   1  17      243.82      249.77      7.01 o 
  -6   1  17     2149.76     2085.65     35.27 o 
  -5   1  17      271.80      239.86     10.08 o 
  -4   1  17      506.15      487.25     11.25 o 
  -3   1  17      679.63      652.76      8.51 o 
  -2   1  17      945.11     1096.93     16.57 o 
  -1   1  17      204.33      193.10      3.66 o 
   0   1  17        6.24       17.94      1.32 o 
   1   1  17      203.07      190.03      3.79 o 
   2   1  17      945.40     1065.97     22.17 o 
   3   1  17      679.97      646.90     15.11 o 
   4   1  17      511.23      493.23      8.86 o 
   5   1  17      273.08      251.65      6.32 o 
   6   1  17     2145.13     2066.04     35.08 o 
   7   1  17      240.43      242.81      7.89 o 
   8   1  17      206.92      195.90     12.35 o 
   9   1  17       15.58       20.48      3.25 o 
  -9   2  17        1.74        6.99      2.07 o 
  -8   2  17       59.01       65.23      4.44 o 
  -7   2  17       14.58       17.12      2.57 o 
  -6   2  17       41.45       47.29      3.16 o 
  -4   2  17      511.17      452.43     12.06 o 
  -3   2  17     2166.20     2069.82     29.87 o 
  -2   2  17      554.34      622.62      9.79 o 
  -1   2  17      701.72      725.78     11.12 o 
   0   2  17      133.12      190.83      4.22 o 
   1   2  17      702.65      699.66     11.00 o 
   2   2  17      557.53      625.87     22.75 o 
   3   2  17     2172.82     2067.56     73.13 o 
   4   2  17      508.69      453.67     20.31 o 
   6   2  17       40.96       39.33      4.55 o 
   7   2  17       14.68       14.63      3.58 o 
   8   2  17       60.50       64.76      3.22 o 
  -9   3  17       50.86       51.03      4.55 o 
  -8   3  17      302.76      340.13      9.06 o 
  -7   3  17      162.13      177.91      6.54 o 
  -6   3  17      359.95      352.57      8.10 o 
  -5   3  17      451.28      493.05     20.48 o 
  -4   3  17        3.77        2.93      1.42 o 
  -3   3  17      235.71      270.40      4.56 o 
  -2   3  17      128.53      143.34      2.71 o 
  -1   3  17      241.46      300.52      5.16 o 
   0   3  17      379.07      366.10      6.99 o 
   1   3  17      240.55      295.46      5.12 o 
   2   3  17      127.54      151.78      6.18 o 
   3   3  17      235.18      264.78     14.95 o 
   4   3  17        4.22        1.79      3.25 o 
   6   3  17      357.23      339.97     12.35 o 
   7   3  17      162.24      163.81      7.48 o 
   8   3  17      304.50      317.22     10.40 o 
  -8   4  17       55.37       50.72      3.76 o 
  -7   4  17       36.72       39.52      2.59 o 
  -6   4  17      204.86      180.29     12.81 o 
  -5   4  17      735.50      727.91     29.46 o 
  -4   4  17      300.64      369.54     13.98 o 
  -3   4  17      490.74      468.86      8.73 o 
  -2   4  17     2262.37     2552.70     33.90 o 
  -1   4  17      170.73      195.50      3.35 o 
   0   4  17      266.11      308.42      6.08 o 
   1   4  17      171.87      183.65      3.63 o 
   2   4  17     2259.31     2559.18     73.78 o 
   3   4  17      491.60      483.30     15.28 o 
   4   4  17      301.18      410.17     13.00 o 
   5   4  17      737.51      703.66     21.45 o 
   6   4  17      203.38      203.46      8.13 o 
   7   4  17       36.75       45.18      4.23 o 
   8   4  17       54.76       50.05      3.58 o 
  -8   5  17      269.12      259.31      9.26 o 
  -7   5  17       59.96       58.65      3.00 o 
  -6   5  17      580.01      587.41     11.61 o 
  -5   5  17      672.48      603.45     10.09 o 
  -3   5  17      459.78      442.93     10.66 o 
  -2   5  17      264.46      301.66      5.92 o 
  -1   5  17       66.01       70.27      1.82 o 
   0   5  17     1634.46     1526.37     26.67 o 
   1   5  17       65.30       67.28      2.15 o 
   2   5  17      266.32      291.59      7.47 o 
   3   5  17      462.10      467.37     14.63 o 
   4   5  17       27.66       45.83      3.90 o 
   5   5  17      673.62      615.22     13.21 o 
   6   5  17      575.13      586.33     17.88 o 
   7   5  17       60.72       59.15      4.23 o 
  -8   6  17      138.16      157.63      6.83 o 
  -7   6  17       32.16       43.61      4.38 o 
  -6   6  17       58.81       52.38      3.77 o 
  -5   6  17        6.42       15.01      2.04 o 
  -4   6  17      711.66      664.12     13.97 o 
  -3   6  17       29.48       40.63      3.58 o 
  -2   6  17      560.49      587.64     10.61 o 
  -1   6  17      435.42      400.05      5.87 o 
   0   6  17      918.78      881.03     15.98 o 
   1   6  17      434.77      382.31      6.70 o 
   2   6  17      563.82      588.25     13.44 o 
   3   6  17       29.00       37.70      3.90 o 
   4   6  17      709.73      677.40     14.46 o 
   5   6  17        6.75       16.44      2.03 o 
   6   6  17       59.36       54.60      4.55 o 
   7   6  17       31.81       36.40      3.58 o 
  -7   7  17       40.24       47.25      3.58 o 
  -6   7  17       53.40       52.65      5.85 o 
  -5   7  17      212.03      211.77      6.99 o 
  -4   7  17      916.56      916.36     18.42 o 
  -3   7  17      459.15      465.30     11.85 o 
  -2   7  17      192.97      180.86      6.18 o 
  -1   7  17      217.12      221.90     10.24 o 
   0   7  17      720.44      722.48     12.55 o 
   1   7  17      217.24      221.99      9.10 o 
   2   7  17      194.52      180.27      3.81 o 
   3   7  17      460.60      464.40      8.16 o 
   4   7  17      918.29      913.91     19.16 o 
   5   7  17      213.19      204.76      7.80 o 
   6   7  17       52.73       45.50      3.58 o 
   7   7  17       39.33       37.38      3.25 o 
  -7   8  17       15.46       22.10      3.25 o 
  -6   8  17      100.93       94.61      7.31 o 
  -5   8  17      103.77      112.46      7.80 o 
  -4   8  17      839.21      753.23     16.48 o 
  -3   8  17        7.14       14.31      2.37 o 
  -2   8  17      157.54      138.12      6.13 o 
  -1   8  17      444.11      444.68      7.49 o 
   0   8  17      583.01      547.37      7.21 o 
   1   8  17      448.39      452.40      6.94 o 
   2   8  17      157.21      143.70      3.45 o 
   3   8  17        7.25       12.13      1.86 o 
   4   8  17      835.11      764.76     21.78 o 
   5   8  17      102.63      116.03      5.53 o 
   6   8  17      101.35       93.60      4.55 o 
  -6   9  17       62.45       61.86      3.56 o 
  -5   9  17      122.63      137.16      7.48 o 
  -4   9  17       19.41       33.77      3.09 o 
  -3   9  17       17.64       18.49      2.87 o 
  -2   9  17       75.08       82.70      5.20 o 
  -1   9  17      260.60      259.92     10.78 o 
   0   9  17      989.00     1054.93     20.54 o 
   1   9  17      259.05      266.84      9.43 o 
   2   9  17       76.46       74.46      3.15 o 
   3   9  17       17.67       19.18      3.25 o 
   4   9  17       19.19       43.88      3.90 o 
   5   9  17      122.70      133.58      5.53 o 
   6   9  17       61.43       58.50      3.25 o 
  -5  10  17       84.98      102.71      5.53 o 
  -4  10  17       67.42       58.71      2.82 o 
  -3  10  17       40.14       48.89      3.11 o 
  -2  10  17       17.95       20.09      2.64 o 
  -1  10  17      117.16      114.22      3.65 o 
   0  10  17        7.71       11.33      2.30 o 
   1  10  17      116.97      117.67      4.25 o 
   2  10  17       18.42       19.64      2.30 o 
   3  10  17       38.13       43.27      3.36 o 
   4  10  17       67.23       62.40      3.90 o 
   5  10  17       87.92       91.00      3.90 o 
  -3  11  17      361.22      363.69     10.40 o 
  -2  11  17       21.26       27.85      1.90 o 
  -1  11  17       16.66       22.82      2.05 o 
   0  11  17      161.40      162.53      3.47 o 
   1  11  17       16.42       23.47      2.30 o 
   2  11  17       21.03       28.37      2.30 o 
   3  11  17      361.30      348.74     12.03 o 
  -1  12  17      179.93      189.20      4.37 o 
   0  12  17       66.18      107.58      4.55 o 
   1  12  17      182.55      184.93      6.18 o 
   0   0  18      516.48      570.31     14.63 o 
   1   0  18      950.30      935.58     25.84 o 
   2   0  18       24.56       31.76      1.60 o 
   3   0  18      113.68      145.21      2.73 o 
   4   0  18      770.14      762.41     13.96 o 
   5   0  18       46.07       42.54      2.26 o 
   6   0  18       22.32       32.19      3.07 o 
   7   0  18      668.60      668.26     16.32 o 
   8   0  18      385.86      392.42     10.89 o 
   9   0  18      143.86      133.88      4.37 o 
  -9   1  18       53.02       53.10      3.05 o 
  -8   1  18       77.44       63.34      7.80 o 
  -7   1  18      363.47      388.37      8.45 o 
  -6   1  18       55.01       69.15      3.60 o 
  -4   1  18      835.46      869.12     19.19 o 
  -3   1  18      474.36      486.17      6.99 o 
  -2   1  18     3946.02     4176.31     61.38 o 
  -1   1  18     1646.52     1700.87     28.52 o 
   0   1  18        9.99       10.01      1.24 o 
   1   1  18     1636.16     1637.01     27.32 o 
   2   1  18     3951.85     3974.95    118.31 o 
   3   1  18      476.13      479.44      8.98 o 
   4   1  18      840.45      889.99     15.18 o 
   5   1  18      177.29      176.96      4.25 o 
   6   1  18       55.58       66.09      3.67 o 
   7   1  18      363.58      393.66     10.46 o 
   8   1  18       76.70       63.97      3.90 o 
   9   1  18       53.27       51.03      4.55 o 
  -9   2  18      114.74      107.26      4.88 o 
  -8   2  18      140.67      150.20      5.54 o 
  -7   2  18      154.17      148.61      4.98 o 
  -6   2  18     1013.53      988.69     26.13 o 
  -4   2  18     1016.28     1047.06     17.35 o 
  -3   2  18      903.58      853.19     11.83 o 
  -2   2  18        1.05        7.94      1.10 o 
  -1   2  18      567.78      646.21     10.41 o 
   0   2  18      229.76      211.04      3.91 o 
   1   2  18      575.12      633.90     11.12 o 
   2   2  18        0.97        5.53      1.95 o 
   3   2  18      909.84      892.82     25.68 o 
   4   2  18     1014.73     1071.90     31.20 o 
   5   2  18      163.28      179.73      7.48 o 
   6   2  18     1015.41      921.42     28.28 o 
   7   2  18      153.67      129.36      7.15 o 
   8   2  18      139.66      143.01      6.18 o 
  -9   3  18       20.04       30.23      3.58 o 
  -8   3  18       70.75       83.29      4.44 o 
  -7   3  18      117.55      104.65      4.28 o 
  -6   3  18      353.89      329.59     11.72 o 
  -5   3  18     1008.34      960.19     18.82 o 
  -4   3  18      556.37      543.19     12.62 o 
  -3   3  18       26.90       32.24      1.47 o 
  -2   3  18     1910.23     2040.11     27.14 o 
  -1   3  18      218.16      221.04      4.05 o 
   0   3  18      173.21      221.67      4.71 o 
   1   3  18      221.39      212.53      3.99 o 
   2   3  18     1909.08     2003.08     59.15 o 
   3   3  18       25.03       28.18      3.90 o 
   4   3  18      559.92      578.53     17.23 o 
   6   3  18      351.80      330.54     12.03 o 
   7   3  18      119.78      107.91      6.18 o 
   8   3  18       71.88       77.68      4.55 o 
  -8   4  18      146.92      147.76      6.50 o 
  -7   4  18      275.78      255.75      6.31 o 
  -6   4  18     2260.65     2148.16     51.89 o 
  -5   4  18       45.39       57.74      3.48 o 
  -4   4  18      743.92      788.49     24.38 o 
  -3   4  18      188.14      186.05      5.63 o 
  -2   4  18       65.50      108.05      3.26 o 
  -1   4  18      144.48      110.70      2.40 o 
   0   4  18       86.41      126.89      3.29 o 
   1   4  18      143.94      105.58      2.58 o 
   2   4  18       63.48      106.28      5.20 o 
   3   4  18      187.72      197.94      7.48 o 
   4   4  18      745.97      825.87     24.38 o 
   5   4  18       45.90       64.35      5.85 o 
   6   4  18     2262.66     2074.58     58.50 o 
   7   4  18      277.61      255.79      9.10 o 
   8   4  18      147.46      136.51      5.53 o 
  -8   5  18      104.75       97.27      4.25 o 
  -7   5  18       86.48       88.05      3.80 o 
  -6   5  18        5.83       18.16      2.84 o 
  -5   5  18      649.30      563.64     13.12 o 
  -4   5  18     1149.38     1079.46     22.63 o 
  -3   5  18       92.82       90.17      3.41 o 
  -2   5  18      948.40      890.80     13.85 o 
  -1   5  18      444.04      458.09      6.55 o 
   0   5  18       35.94       43.89      2.15 o 
   1   5  18      439.84      434.16      7.42 o 
   2   5  18      951.18      888.03     19.30 o 
   3   5  18       95.94       93.28      5.20 o 
   4   5  18     1152.37     1117.38     28.28 o 
   5   5  18      655.47      619.23     13.81 o 
   6   5  18        5.94       19.50      3.25 o 
   7   5  18       88.70       87.75      4.88 o 
  -8   6  18      255.01      301.62     10.08 o 
  -7   6  18      156.23      152.30      7.64 o 
  -6   6  18       24.27       33.12      3.42 o 
  -5   6  18      210.97      240.39      6.16 o 
  -4   6  18      294.02      311.96      7.96 o 
  -3   6  18     1194.35     1116.44     45.66 o 
  -2   6  18      840.86      806.16     14.04 o 
  -1   6  18      175.24      178.02      3.74 o 
   0   6  18        0.28       14.12      1.67 o 
   1   6  18      173.25      169.00      5.35 o 
   2   6  18      833.72      785.28     17.58 o 
   3   6  18     1190.44     1151.00     23.39 o 
   4   6  18      293.07      308.86      7.70 o 
   5   6  18      211.84      230.85      6.09 o 
   6   6  18       25.22       29.58      3.58 o 
   7   6  18      156.53      154.38      5.85 o 
  -7   7  18       80.16       91.98      5.85 o 
  -6   7  18       13.23       13.00      4.55 o 
  -5   7  18       74.59       74.12      4.58 o 
  -4   7  18      143.99      140.57      5.37 o 
  -3   7  18      999.23      992.42     16.36 o 
  -2   7  18       42.51       50.23      3.48 o 
  -1   7  18      491.63      456.02     21.13 o 
   0   7  18      115.21      158.30      3.79 o 
   1   7  18      491.80      435.06      7.85 o 
   2   7  18       44.15       47.66      2.13 o 
   3   7  18     1003.91     1002.20     15.66 o 
   4   7  18      141.20      139.31      4.60 o 
   5   7  18       74.47       68.25      4.88 o 
   6   7  18       13.27       21.13      2.93 o 
   7   7  18       78.95       84.18      3.90 o 
  -7   8  18       33.72       38.35      3.58 o 
  -6   8  18        4.39        5.20      3.90 o 
  -5   8  18      246.90      236.94     10.08 o 
  -4   8  18      153.70      154.38      7.15 o 
  -3   8  18       17.44       27.86      2.61 o 
  -2   8  18      205.55      197.57      6.75 o 
  -1   8  18        7.62       12.95      1.68 o 
   0   8  18        0.41       12.65      1.30 o 
   1   8  18        7.92       13.57      1.49 o 
   2   8  18      205.02      197.36      4.05 o 
   3   8  18       18.01       29.26      2.06 o 
   4   8  18      154.14      151.46      6.50 o 
   5   8  18      247.10      235.31      8.13 o 
   6   8  18        3.85        4.23      2.28 o 
  -6   9  18       49.57       52.98      4.55 o 
  -5   9  18       24.49       24.38      4.23 o 
  -4   9  18      517.86      513.39     11.06 o 
  -3   9  18      158.30      136.66      7.15 o 
  -2   9  18       84.39       73.00      6.18 o 
  -1   9  18      114.84      118.08      4.11 o 
   0   9  18       14.34       17.55      3.90 o 
   1   9  18      114.74      125.78      6.50 o 
   2   9  18       83.26       63.70      4.88 o 
   3   9  18      159.74      153.41      6.50 o 
   4   9  18      521.73      517.43     15.28 o 
   5   9  18       23.65       18.20      2.60 o 
  -5  10  18       17.62       11.05      2.93 o 
  -4  10  18       29.30       35.24      2.73 o 
  -3  10  18      102.32       96.95      3.12 o 
  -2  10  18      114.93      104.08      4.29 o 
  -1  10  18        8.29       15.97      2.05 o 
   0  10  18      271.56      265.75      6.43 o 
   1  10  18        8.60       16.06      2.40 o 
   2  10  18      115.76      104.70      3.79 o 
   3  10  18      103.22      104.41      4.21 o 
   4  10  18       29.00       28.60      2.93 o 
   5  10  18       16.85       11.70      1.95 o 
  -3  11  18      110.26      120.91      4.88 o 
  -2  11  18      141.02      131.11      3.31 o 
  -1  11  18        1.76        3.95      1.62 o 
   0  11  18      208.77      178.37      5.44 o 
   1  11  18        2.02        3.58      3.25 o 
   2  11  18      142.82      135.36      3.79 o 
   3  11  18      109.31      117.93      9.10 o 
  -1  12  18       17.79       29.90      2.60 o 
   0  12  18      102.03       97.83      4.23 o 
   1   0  19       45.11       41.30      2.13 o 
   2   0  19        4.67        5.71      1.22 o 
   3   0  19       18.59       27.65      1.37 o 
   4   0  19        0.22       20.00      1.80 o 
   5   0  19      143.80      154.38      5.85 o 
   6   0  19     1750.44     1587.20     27.47 o 
   7   0  19        2.94        2.68      2.96 o 
   8   0  19        1.79       11.13      2.58 o 
   9   0  19        0.30        1.52      1.71 o 
  -9   1  19      131.08      129.68      5.20 o 
  -8   1  19       52.38       53.99      3.98 o 
  -7   1  19      645.09      653.67     12.49 o 
  -6   1  19     1498.78     1356.88     23.62 o 
  -4   1  19       87.46       71.01      3.64 o 
  -3   1  19     1105.73     1180.46     15.94 o 
  -2   1  19      129.04      103.89      2.53 o 
  -1   1  19     2082.63     1945.53     29.09 o 
   0   1  19       77.89      126.21      3.35 o 
   1   1  19     2077.95     1923.01     31.50 o 
   2   1  19      127.31      104.56      3.74 o 
   3   1  19     1114.80     1161.83     20.75 o 
   4   1  19       87.62       75.41      2.20 o 
   5   1  19      251.45      251.68      6.42 o 
   6   1  19     1501.89     1330.11     23.43 o 
   7   1  19      649.83      646.70     15.62 o 
   8   1  19       52.49       53.04      3.51 o 
  -9   2  19       20.97       16.90      3.25 o 
  -8   2  19        3.94        9.47      2.64 o 
  -7   2  19      112.13      113.32      4.49 o 
  -6   2  19       96.81       98.48      4.64 o 
  -4   2  19      526.42      577.50     10.16 o 
  -3   2  19      810.86      918.99     12.64 o 
  -2   2  19      419.45      399.72      6.65 o 
  -1   2  19     2121.03     2045.97     30.40 o 
   0   2  19      196.04      205.81      3.91 o 
   1   2  19     2112.55     1971.85     33.25 o 
   2   2  19      420.18      398.80     13.00 o 
   3   2  19      813.41      921.42     27.63 o 
   4   2  19      521.41      581.78     17.88 o 
   5   2  19      158.13      147.88      6.83 o 
   6   2  19       96.70       91.65      6.83 o 
   7   2  19      111.96      116.36      6.50 o 
   8   2  19        3.71        9.43      2.93 o 
  -8   3  19       89.42       97.67      9.91 o 
  -7   3  19      171.96      182.03      5.37 o 
  -6   3  19        0.51        0.52      2.42 o 
  -5   3  19      294.96      278.44     13.97 o 
  -4   3  19      834.22      747.84     16.88 o 
  -3   3  19      157.31      147.21      2.83 o 
  -2   3  19      689.85      655.98      9.24 o 
  -1   3  19      901.71      900.82     13.75 o 
   0   3  19     4796.06     5047.59     86.25 o 
   1   3  19      905.55      866.46     13.62 o 
   2   3  19      686.08      655.23     20.15 o 
   3   3  19      157.40      151.13      6.18 o 
   4   3  19      837.75      770.65     35.75 o 
   5   3  19      295.67      253.51     10.40 o 
   6   3  19        0.49        1.63      3.58 o 
   7   3  19      174.31      173.23      7.48 o 
   8   3  19       89.63       99.13      4.88 o 
  -8   4  19       59.51       50.91      3.68 o 
  -7   4  19      108.43      114.33      4.88 o 
  -6   4  19       64.13       82.87      7.20 o 
  -5   4  19      838.64      796.52     20.58 o 
  -4   4  19      705.33      715.69     22.43 o 
  -3   4  19      111.54      129.74      3.46 o 
  -2   4  19      245.60      283.55      4.59 o 
  -1   4  19      603.76      668.76      9.33 o 
   0   4  19     2543.37     2633.11     45.41 o 
   1   4  19      603.34      641.08     10.36 o 
   2   4  19      247.55      293.81     10.08 o 
   3   4  19      110.33      134.88      5.85 o 
   4   4  19      708.06      748.19     22.43 o 
   5   4  19      837.25      796.29     23.73 o 
   6   4  19       64.19       86.45      5.85 o 
   7   4  19      107.79      119.28      5.85 o 
   8   4  19       59.00       42.58      3.25 o 
  -8   5  19      295.35      320.11      8.61 o 
  -7   5  19      217.66      206.24      9.01 o 
  -6   5  19       26.68       29.97      5.46 o 
  -5   5  19     1254.14     1266.46     22.24 o 
  -4   5  19      654.27      636.55     24.21 o 
  -3   5  19      541.62      596.36     19.99 o 
  -2   5  19       92.23       97.42      2.48 o 
  -1   5  19       76.50       92.53      2.20 o 
   0   5  19     1422.09     1438.62     34.29 o 
   1   5  19       76.65       92.21      2.45 o 
   2   5  19       93.93       92.48      3.79 o 
   3   5  19      539.89      600.63     18.85 o 
   4   5  19      651.60      648.98     13.89 o 
   5   5  19     1254.61     1224.47     25.38 o 
   6   5  19       27.28       34.45      3.90 o 
   7   5  19      217.67      209.64      7.48 o 
   8   5  19      293.44      300.32      9.43 o 
  -8   6  19      196.63      194.68      7.15 o 
  -7   6  19       64.54       62.84      3.51 o 
  -6   6  19      438.72      413.38     19.34 o 
  -5   6  19      474.05      445.54     10.90 o 
  -4   6  19      204.51      205.74      5.34 o 
  -3   6  19     1544.37     1392.98     34.94 o 
  -2   6  19      913.72      861.35     18.04 o 
  -1   6  19       26.03       38.26      2.43 o 
   0   6  19      416.60      425.98     13.38 o 
   1   6  19       25.40       35.07      2.76 o 
   2   6  19      919.98      855.42     18.96 o 
   3   6  19     1544.98     1376.53     31.54 o 
   4   6  19      204.57      193.02     10.24 o 
   5   6  19      471.65      439.24      9.88 o 
   6   6  19      436.58      414.07     13.00 o 
   7   6  19       63.83       56.23      3.90 o 
  -7   7  19       27.89       27.63      4.23 o 
  -6   7  19      123.47      121.84      4.91 o 
  -5   7  19       84.87      105.89      5.23 o 
  -4   7  19      151.21      181.17      5.11 o 
  -3   7  19      210.58      226.64     14.30 o 
  -2   7  19      362.24      342.85      8.34 o 
  -1   7  19       12.21       32.18      3.90 o 
   0   7  19     1696.11     1727.25     30.44 o 
   1   7  19       12.29       28.23      2.64 o 
   2   7  19      363.18      347.63      5.87 o 
   3   7  19      210.66      227.46      4.99 o 
   4   7  19      152.02      172.51      5.17 o 
   5   7  19       85.35      106.28      5.53 o 
   6   7  19      121.77      120.91      5.53 o 
   7   7  19       27.63       32.18      3.25 o 
  -6   8  19      108.54      103.03      6.18 o 
  -5   8  19      156.63      145.61      8.13 o 
  -4   8  19       95.92      107.58      7.80 o 
  -3   8  19       25.09       29.65      3.10 o 
  -2   8  19      187.64      163.29      4.72 o 
  -1   8  19      102.96       97.26      4.35 o 
   0   8  19      494.24      432.14      6.71 o 
   1   8  19      102.83      106.55      4.97 o 
   2   8  19      184.77      162.54      3.65 o 
   3   8  19       25.69       25.63      2.00 o 
   5   8  19      155.68      153.08      6.18 o 
   6   8  19      107.53      108.23      4.55 o 
  -6   9  19       43.58       44.53      4.23 o 
  -5   9  19       43.60       49.73      4.88 o 
  -4   9  19      186.36      217.43      5.92 o 
  -3   9  19      149.61      137.48      6.83 o 
  -2   9  19      140.26      139.13      5.74 o 
  -1   9  19      480.32      454.61      8.19 o 
   0   9  19      352.80      339.98     10.40 o 
   1   9  19      481.81      446.25     13.98 o 
   2   9  19      140.43      154.71      6.50 o 
   3   9  19      149.50      137.81      6.18 o 
   4   9  19      187.98      209.96      7.48 o 
   5   9  19       43.34       42.90      3.58 o 
  -4  10  19       48.94       53.18      3.05 o 
  -3  10  19       80.56       88.57      4.63 o 
  -2  10  19        1.54        7.33      4.39 o 
  -1  10  19       41.23       41.09      2.42 o 
   0  10  19        3.87       19.74      2.28 o 
   1  10  19       41.26       40.61      2.76 o 
   2  10  19        1.54        7.72      2.93 o 
   3  10  19       80.52       89.70      5.20 o 
   4  10  19       48.52       52.00      3.90 o 
  -3  11  19      163.43      181.68      6.18 o 
  -2  11  19       25.80       27.77      2.17 o 
  -1  11  19        7.91       12.62      2.52 o 
   0  11  19       35.20       40.30      2.10 o 
   1  11  19        8.20       12.81      1.94 o 
   2  11  19       27.18       31.00      2.30 o 
   3  11  19      164.81      176.81      6.18 o 
   0   0  20     3886.53     3665.21    105.31 o 
   1   0  20      434.52      455.60      9.98 o 
   2   0  20      228.88      285.87      5.73 o 
   3   0  20       29.13       24.96      1.37 o 
   4   0  20        0.92        2.00      1.32 o 
   6   0  20     1035.33     1035.47     38.30 o 
   7   0  20      493.37      422.75     11.24 o 
   8   0  20        1.77        2.45      2.26 o 
   9   0  20        0.17        3.58      2.60 o 
  -9   1  20       21.35       18.53      3.25 o 
  -8   1  20       98.35      102.30     14.30 o 
  -7   1  20      167.89      168.37      5.98 o 
  -6   1  20       94.82      135.91      4.98 o 
  -4   1  20       97.19      123.39      3.35 o 
  -3   1  20      125.70      117.22      2.45 o 
  -2   1  20     1620.48     1767.66     26.52 o 
  -1   1  20      976.18     1089.11     16.68 o 
   0   1  20      324.08      411.62      7.49 o 
   1   1  20      973.01     1093.05     23.56 o 
   2   1  20     1616.13     1746.47     39.65 o 
   3   1  20      127.95      115.36      3.06 o 
   4   1  20       98.92      125.10      3.20 o 
   5   1  20      237.92      238.36      8.13 o 
   6   1  20       94.37      127.91      4.64 o 
   7   1  20      168.92      156.76      6.09 o 
   8   1  20       97.68       96.78      4.29 o 
  -8   2  20      288.94      280.42      7.89 o 
  -7   2  20      434.02      428.39      8.95 o 
  -6   2  20      206.88      202.21      6.05 o 
  -5   2  20      198.76      203.28     10.89 o 
  -4   2  20        1.34        6.77      1.86 o 
  -3   2  20      955.16      926.92     12.79 o 
  -2   2  20      173.87      175.35      3.55 o 
  -1   2  20       20.24       15.51      1.27 o 
   1   2  20       19.66       15.39      1.29 o 
   2   2  20      172.96      177.13      6.83 o 
   3   2  20      946.35      932.47     27.95 o 
   4   2  20        1.92        8.45      1.95 o 
   5   2  20      200.27      206.55      6.19 o 
   6   2  20      207.15      209.31      9.10 o 
   7   2  20      433.01      437.47     14.30 o 
   8   2  20      289.03      278.21      9.43 o 
  -8   3  20      228.10      220.31     10.40 o 
  -7   3  20      147.88      147.15      4.83 o 
  -6   3  20      161.33      162.59      7.41 o 
  -5   3  20      269.77      276.16      9.09 o 
  -4   3  20      208.56      235.96      8.13 o 
  -3   3  20     1063.68     1024.58     14.11 o 
  -2   3  20     2201.42     2238.05     29.82 o 
  -1   3  20     1840.97     1911.84     28.29 o 
   0   3  20      190.72      204.12      6.43 o 
   1   3  20     1849.96     1844.99     28.01 o 
   2   3  20     2192.40     2254.64     65.00 o 
   3   3  20     1064.94     1046.23     30.88 o 
   4   3  20      205.30      236.69     17.39 o 
   5   3  20      273.40      267.49     10.40 o 
   6   3  20      160.05      169.66      7.80 o 
   7   3  20      147.92      134.23      6.50 o 
   8   3  20      227.92      224.26      7.80 o 
  -8   4  20       66.86       59.93      8.61 o 
  -7   4  20      183.12      187.45      5.25 o 
  -6   4  20       75.37       83.72      4.20 o 
  -5   4  20      117.07      123.49      5.16 o 
  -3   4  20      430.74      389.35      6.81 o 
  -2   4  20      416.48      427.15      6.44 o 
  -1   4  20      968.17      922.68     12.53 o 
   0   4  20        4.35       17.98      1.60 o 
   1   4  20      965.50      880.27     13.95 o 
   2   4  20      418.11      422.20     13.98 o 
   3   4  20      429.81      400.10     13.00 o 
   4   4  20     1745.34     1836.34     53.63 o 
   5   4  20      115.48      119.28      6.83 o 
   6   4  20       75.67       74.10      5.53 o 
   7   4  20      182.02      183.31      7.15 o 
   8   4  20       66.27       49.08      3.25 o 
  -8   5  20       10.08       12.53      2.17 o 
  -7   5  20        9.32       12.22      2.18 o 
  -6   5  20      526.69      486.98      9.90 o 
  -5   5  20       68.11       75.71      5.89 o 
  -4   5  20     1302.76     1188.33     19.46 o 
  -3   5  20       41.88       52.33      3.90 o 
  -2   5  20      234.68      268.96      5.96 o 
  -1   5  20      374.86      346.36      6.19 o 
   0   5  20      401.88      398.08      8.75 o 
   1   5  20      374.39      331.92      8.30 o 
   2   5  20      236.85      255.39      7.01 o 
   3   5  20       42.31       60.78      4.23 o 
   4   5  20     1291.86     1237.27     24.79 o 
   5   5  20       69.50       78.57      3.43 o 
   6   5  20      524.47      485.25     14.95 o 
   7   5  20        9.21       10.08      2.60 o 
   8   5  20       10.43       13.33      1.95 o 
  -7   6  20       40.63       57.00      6.50 o 
  -6   6  20      179.40      201.46     12.51 o 
  -5   6  20      542.11      535.48     12.40 o 
  -4   6  20      504.10      461.60      8.87 o 
  -3   6  20      132.50      176.48      4.43 o 
  -2   6  20      338.64      312.57      8.45 o 
  -1   6  20      414.98      417.78      8.10 o 
   0   6  20       92.28      111.78      4.55 o 
   1   6  20      408.71      415.22     10.11 o 
   2   6  20      341.84      312.77      8.16 o 
   3   6  20      134.11      184.74      4.31 o 
   4   6  20      506.57      476.73     10.68 o 
   5   6  20      541.68      515.07     11.37 o 
   6   6  20      177.23      214.19      7.80 o 
   7   6  20       40.43       60.13      3.58 o 
  -7   7  20        6.26       10.08      3.25 o 
  -6   7  20       67.97       65.99      4.71 o 
  -5   7  20      483.57      490.52     18.69 o 
  -4   7  20      279.99      291.39      6.39 o 
  -3   7  20     2054.95     1961.49     42.74 o 
  -2   7  20      204.05      190.41      4.71 o 
  -1   7  20      453.26      434.07     11.21 o 
   0   7  20       61.39       63.16      1.83 o 
   1   7  20      453.90      434.29      8.64 o 
   2   7  20      203.69      195.94      4.00 o 
   3   7  20     2052.34     1926.93     29.15 o 
   4   7  20      282.06      282.02      7.24 o 
   5   7  20      483.70      496.30     14.95 o 
   6   7  20       68.95       69.88      4.23 o 
   7   7  20        5.83       12.03      1.95 o 
  -6   8  20       52.78       48.43      4.55 o 
  -5   8  20       99.01       86.08      5.69 o 
  -4   8  20      146.86      156.92      6.22 o 
  -3   8  20      444.98      463.44     10.31 o 
  -2   8  20      319.87      291.53      7.68 o 
  -1   8  20      306.63      265.83     10.08 o 
   0   8  20        1.96        7.90      1.60 o 
   1   8  20      307.77      264.32      5.54 o 
   2   8  20      322.36      292.38      6.66 o 
   3   8  20      447.23      451.77      7.97 o 
   4   8  20      147.46      155.68      6.50 o 
   5   8  20       99.92       82.55      4.55 o 
   6   8  20       54.57       51.35      3.25 o 
  -5   9  20       57.76       53.62      2.81 o 
  -4   9  20      591.88      570.34     12.02 o 
  -3   9  20       19.35       22.10      3.90 o 
  -2   9  20       39.40       41.04      2.78 o 
  -1   9  20      522.18      527.18      9.25 o 
   0   9  20       56.26       40.74      5.20 o 
   1   9  20      518.63      520.35     15.93 o 
   2   9  20       39.43       38.03      3.90 o 
   3   9  20       18.08       19.18      3.25 o 
   4   9  20      590.96      586.00     16.90 o 
   5   9  20       58.10       57.85      3.58 o 
  -4  10  20       70.44       77.85      3.42 o 
  -3  10  20       46.89       52.28      2.87 o 
  -2  10  20      158.66      146.27     10.24 o 
  -1  10  20      186.63      200.14      5.78 o 
   0  10  20       14.11       22.91      4.63 o 
   1  10  20      186.71      196.74      5.29 o 
   2  10  20      158.91      146.10      7.96 o 
   3  10  20       48.59       54.93      3.90 o 
   4  10  20       70.99       84.83      4.23 o 
  -3  11  20       52.73       64.68      3.58 o 
  -2  11  20        4.80        9.22      1.84 o 
  -1  11  20       49.35       45.08      2.28 o 
   0  11  20       44.94       50.35      2.92 o 
   1  11  20       48.85       47.49      3.09 o 
   2  11  20        4.31        5.75      1.59 o 
   3  11  20       51.83       61.75      3.58 o 
   1   0  21      344.49      420.67     11.86 o 
   2   0  21       67.88       76.50      2.51 o 
   3   0  21      478.73      466.83      8.55 o 
   4   0  21        0.79        2.78      1.41 o 
   5   0  21      576.03      574.89     18.20 o 
   6   0  21       35.04       33.46      3.42 o 
   7   0  21       28.14       29.05      6.34 o 
   8   0  21       24.94       26.78      2.81 o 
  -8   1  21        4.25        9.48      2.58 o 
  -7   1  21       49.19       60.63      3.63 o 
  -6   1  21     1209.18     1121.34     19.96 o 
  -5   1  21      227.67      198.30      8.45 o 
  -4   1  21       86.06       82.57      4.14 o 
  -3   1  21      196.64      249.86      5.47 o 
  -2   1  21      135.86      170.31      3.55 o 
  -1   1  21      942.88      893.85     27.46 o 
   0   1  21     2781.28     2752.63     45.20 o 
   1   1  21      947.42      929.96     28.11 o 
   2   1  21      138.88      171.11      4.58 o 
   3   1  21      196.83      252.76      9.83 o 
   4   1  21       85.56       80.39      2.21 o 
   5   1  21      225.23      189.21      4.50 o 
   6   1  21     1210.40     1111.21     19.81 o 
   7   1  21       49.76       55.99      5.69 o 
   8   1  21        4.08       10.30      2.26 o 
  -8   2  21        1.72        3.79      2.64 o 
  -7   2  21      117.60      106.97      4.30 o 
  -6   2  21       55.72       55.37      3.38 o 
  -5   2  21      869.52      817.42     17.57 o 
  -4   2  21      151.61      150.69      5.53 o 
  -3   2  21     1116.27     1139.64     15.65 o 
  -2   2  21      505.99      478.35      7.82 o 
  -1   2  21     2647.07     2655.21     39.45 o 
   0   2  21     6061.84     6531.04     95.58 o 
   1   2  21     2652.54     2610.12     43.69 o 
   2   2  21      503.93      461.85     15.28 o 
   3   2  21     1113.87     1160.96     33.80 o 
   4   2  21      152.99      153.01      4.84 o 
   5   2  21      872.06      838.03     17.58 o 
   6   2  21       55.55       66.63      5.53 o 
   7   2  21      116.82       98.15      6.18 o 
   8   2  21        1.80        2.93      2.93 o 
  -8   3  21       57.30       71.78      5.20 o 
  -7   3  21      157.93      157.98      4.87 o 
  -6   3  21      284.46      288.20      9.86 o 
  -5   3  21      486.61      458.76      9.79 o 
  -4   3  21      166.63      147.12      4.25 o 
  -3   3  21      371.25      411.66      6.25 o 
  -2   3  21       87.71      106.90      2.69 o 
  -1   3  21      320.05      392.84      9.15 o 
   0   3  21      139.32      121.62      3.20 o 
   1   3  21      321.42      388.77      9.28 o 
   2   3  21       87.47      109.53      5.53 o 
   3   3  21      368.37      426.10     13.65 o 
   4   3  21      169.42      153.46     12.68 o 
   5   3  21      484.92      453.72     14.95 o 
   6   3  21      287.41      281.14     10.73 o 
   7   3  21      156.05      156.33      6.83 o 
   8   3  21       58.26       77.35      4.23 o 
  -8   4  21       36.27       38.29      2.96 o 
  -7   4  21      187.20      164.53      4.83 o 
  -6   4  21       73.44       78.15      4.31 o 
  -5   4  21     1724.11     1680.33     29.10 o 
  -4   4  21      179.31      165.33      6.42 o 
  -3   4  21       91.71       69.57      3.61 o 
  -2   4  21       29.93       41.67      1.76 o 
  -1   4  21        7.07        9.95      1.35 o 
   0   4  21       53.70       75.33      3.92 o 
   1   4  21        7.45        9.24      1.28 o 
   2   4  21       29.98       35.43      3.90 o 
   3   4  21       92.95       74.75      4.55 o 
   4   4  21      180.07      178.38      9.91 o 
   5   4  21     1718.04     1658.23     46.48 o 
   6   4  21       72.58       76.05      5.53 o 
   7   4  21      186.09      171.61      6.83 o 
   8   4  21       37.81       33.15      2.93 o 
  -8   5  21      238.22      269.44      9.10 o 
  -7   5  21      200.47      210.38      5.21 o 
  -6   5  21       93.73      106.21      9.21 o 
  -5   5  21       91.64       79.57      4.42 o 
  -4   5  21      506.38      437.46      7.34 o 
  -3   5  21      193.67      207.51      6.01 o 
  -2   5  21      299.39      301.91      6.04 o 
  -1   5  21       37.35       39.18      1.98 o 
   0   5  21       31.18       35.48      2.05 o 
   1   5  21       36.71       41.81      2.93 o 
   2   5  21      301.62      294.74      7.70 o 
   3   5  21      194.00      217.44      8.45 o 
   4   5  21      503.37      456.49     10.56 o 
   5   5  21       92.05       81.25      5.85 o 
   6   5  21       90.73      107.91      5.53 o 
   7   5  21      203.65      208.66      7.48 o 
  -7   6  21      180.63      189.87      5.27 o 
  -6   6  21       58.94       74.12      4.58 o 
  -5   6  21      253.20      237.09      7.34 o 
  -4   6  21        8.83        8.93      2.38 o 
  -3   6  21     1061.50     1029.41     16.79 o 
  -2   6  21      503.14      497.18      8.94 o 
  -1   6  21      953.81      948.88     20.80 o 
   0   6  21      372.62      407.23     11.21 o 
   1   6  21      963.00      964.97     29.25 o 
   2   6  21      505.65      483.06      7.52 o 
   3   6  21     1062.78     1033.38     16.10 o 
   4   6  21        9.17        4.91      2.03 o 
   5   6  21      254.22      237.91      8.78 o 
   6   6  21       57.68       67.60      4.55 o 
   7   6  21      182.05      184.93      6.50 o 
  -7   7  21      285.16      292.19      9.75 o 
  -6   7  21        2.40        3.49      4.39 o 
  -5   7  21      420.10      406.80      7.71 o 
  -4   7  21      657.25      720.86     12.35 o 
  -3   7  21      375.62      422.42     12.03 o 
  -2   7  21      164.27      148.95      7.15 o 
  -1   7  21      143.19      137.35      3.18 o 
   0   7  21      362.85      356.84      5.25 o 
   1   7  21      144.42      136.64      3.87 o 
   2   7  21      162.64      147.40      3.45 o 
   3   7  21      370.95      411.59      7.49 o 
   4   7  21      656.95      713.78     15.25 o 
   5   7  21      417.76      412.12     12.68 o 
   6   7  21        2.44        5.85      2.60 o 
   7   7  21      284.95      294.14      8.78 o 
  -6   8  21       54.72       57.20      5.20 o 
  -5   8  21       57.97       60.41      2.90 o 
  -4   8  21      136.09      129.52      4.05 o 
  -3   8  21       63.24       63.38      4.55 o 
  -2   8  21       58.33       60.63      3.91 o 
  -1   8  21      270.84      303.00      7.76 o 
   0   8  21      189.15      192.37      3.90 o 
   1   8  21      271.47      290.00      7.18 o 
   2   8  21       59.57       60.88      3.50 o 
   3   8  21       62.16       69.93      3.56 o 
   4   8  21      137.82      126.43      5.85 o 
   5   8  21       57.63       65.65      4.23 o 
   6   8  21       55.01       51.35      3.58 o 
  -5   9  21       43.77       45.18      4.88 o 
  -4   9  21       41.42       67.15      3.75 o 
  -3   9  21      116.73      105.07      4.21 o 
  -2   9  21      176.37      176.89      5.50 o 
  -1   9  21      106.00      109.05      6.09 o 
   0   9  21      147.62      138.12      3.74 o 
   1   9  21      106.12      107.91      4.88 o 
   2   9  21      174.18      184.93      7.15 o 
   3   9  21      116.92      101.73      5.20 o 
   4   9  21       41.86       59.15      4.55 o 
   5   9  21       43.92       40.95      3.58 o 
  -4  10  21        6.31        7.48      2.60 o 
  -3  10  21       28.97       43.04      4.39 o 
  -2  10  21       18.20       19.50      3.58 o 
  -1  10  21       88.15       75.69      4.66 o 
   0  10  21      103.80      126.67      3.50 o 
   1  10  21       86.24       77.40      3.45 o 
   2  10  21       18.53       18.64      2.17 o 
   3  10  21       28.64       42.25      3.90 o 
   4  10  21        6.48        6.50      2.28 o 
  -3  11  21      393.73      405.95     11.38 o 
  -2  11  21        5.67        6.52      1.71 o 
  -1  11  21       48.54       67.04      4.06 o 
   0  11  21      206.84      230.13      5.29 o 
   1  11  21       49.46       68.42      2.99 o 
   2  11  21        6.24        5.55      1.41 o 
   1   0  22        7.94       13.68      1.61 o 
   2   0  22       95.57       81.72      2.66 o 
   3   0  22      829.46      917.33     15.92 o 
   4   0  22      100.08      107.54      6.18 o 
   5   0  22      932.33      901.53     15.26 o 
   6   0  22      105.07      114.59      4.98 o 
   7   0  22       93.65      103.87     22.26 o 
   8   0  22       11.90       12.09      2.50 o 
  -8   1  22       54.46       47.04      3.36 o 
  -7   1  22       29.73       37.41      3.59 o 
  -6   1  22      251.01      263.22      5.60 o 
  -5   1  22      293.42      280.39      7.93 o 
  -4   1  22       12.11       16.63      1.84 o 
  -3   1  22      140.01      157.52      4.50 o 
  -2   1  22      427.76      414.17     10.70 o 
  -1   1  22      168.97      187.19      4.94 o 
   0   1  22      690.84      601.76     10.62 o 
   1   1  22      167.68      182.66      7.15 o 
   2   1  22      426.32      410.93      9.29 o 
   3   1  22      139.24      158.47      3.35 o 
   4   1  22       12.61       17.76      1.32 o 
   5   1  22      295.61      287.39      6.85 o 
   6   1  22      250.51      256.79      6.39 o 
   7   1  22       28.87       30.55      3.28 o 
   8   1  22       53.53       46.53      3.36 o 
  -8   2  22      100.94       95.30      7.64 o 
  -7   2  22      257.00      234.81      7.01 o 
  -6   2  22       65.94       62.44      3.54 o 
  -5   2  22      766.77      676.27     19.83 o 
  -4   2  22       86.51      103.78      3.56 o 
  -3   2  22      177.53      170.27      3.19 o 
  -2   2  22     1306.57     1414.33     21.47 o 
  -1   2  22      635.20      606.11     11.27 o 
   0   2  22      184.32      181.57      4.04 o 
   1   2  22      627.04      611.98     13.56 o 
   2   2  22     1309.80     1398.55     41.60 o 
   3   2  22      174.97      170.96      6.83 o 
   4   2  22       88.27      103.69      5.69 o 
   5   2  22      761.35      660.64     14.59 o 
   6   2  22       65.52       61.43      5.85 o 
   7   2  22      253.77      237.59      9.10 o 
   8   2  22      101.65       93.93      4.88 o 
  -8   3  22      104.29       95.85      4.21 o 
  -7   3  22      111.32      123.68      4.30 o 
  -6   3  22      125.50      108.83      4.64 o 
  -5   3  22     2352.31     2323.35     39.27 o 
  -4   3  22      273.49      255.46      8.78 o 
  -3   3  22      189.74      200.96      3.59 o 
  -2   3  22      451.08      475.58      7.08 o 
  -1   3  22     1331.11     1321.29     23.25 o 
   0   3  22      745.48      785.90     14.23 o 
   1   3  22     1335.75     1316.55     27.81 o 
   2   3  22      450.88      472.90     15.60 o 
   3   3  22      188.98      192.21      5.92 o 
   4   3  22      272.44      249.24      9.10 o 
   5   3  22     2356.53     2315.09     63.70 o 
   6   3  22      123.56      124.48      6.83 o 
   7   3  22      111.94      124.81      6.18 o 
   8   3  22      104.36       93.93      4.55 o 
  -8   4  22       17.26       19.03      2.40 o 
  -7   4  22        1.67        7.58      2.24 o 
  -6   4  22      100.81       93.55      4.36 o 
  -5   4  22       84.66       77.99      4.22 o 
  -4   4  22      277.98      276.57      5.26 o 
  -3   4  22        9.79       12.47      1.94 o 
  -2   4  22       55.98       66.30      2.03 o 
  -1   4  22       93.87       91.40      3.42 o 
   0   4  22      540.66      441.40      8.55 o 
   1   4  22       93.31       88.68      3.66 o 
   2   4  22       55.84       64.03      4.55 o 
   3   4  22        9.87       16.25      2.93 o 
   4   4  22      279.74      296.85      8.94 o 
   5   4  22       83.48       79.63      5.85 o 
   6   4  22       98.19       87.75      5.53 o 
   7   4  22        1.48       12.68      2.93 o 
   8   4  22       17.14       23.08      2.60 o 
  -8   5  22        4.56        7.48      2.60 o 
  -7   5  22      142.09      126.36      4.12 o 
  -6   5  22        6.38       16.95      3.46 o 
  -5   5  22      567.20      545.55     11.99 o 
  -4   5  22      350.95      355.63      6.31 o 
  -3   5  22       12.04       17.67      2.41 o 
  -2   5  22      379.82      308.70      6.23 o 
  -1   5  22       28.70       40.54      2.24 o 
   0   5  22       12.46       26.86      1.90 o 
   1   5  22       27.93       34.13      2.64 o 
   2   5  22      378.30      300.67      7.93 o 
   3   5  22       12.25       14.64      1.86 o 
   4   5  22      348.52      370.22      8.73 o 
   5   5  22      572.41      550.58     16.90 o 
   6   5  22        6.06       21.78      3.25 o 
   7   5  22      142.32      127.73      5.53 o 
  -7   6  22      168.38      162.61      4.81 o 
  -6   6  22      163.39      146.68      5.40 o 
  -5   6  22      247.65      236.56      5.54 o 
  -4   6  22      637.63      568.86     10.33 o 
  -3   6  22       62.60       62.26      2.82 o 
  -2   6  22      112.78      118.82      3.00 o 
  -1   6  22     1866.01     1718.66     34.45 o 
   0   6  22       62.05       60.56      3.25 o 
   1   6  22     1870.78     1641.13     33.15 o 
   2   6  22      111.02      121.11      3.13 o 
   3   6  22       62.24       63.51      2.74 o 
   4   6  22      629.99      568.25     12.51 o 
   5   6  22      245.45      242.46      8.78 o 
   6   6  22      160.70      139.76      5.85 o 
   7   6  22      169.96      164.78      5.85 o 
  -7   7  22      368.95      341.59     10.73 o 
  -6   7  22      274.50      276.55      7.11 o 
  -5   7  22        5.64       13.42      2.19 o 
  -4   7  22       95.16       90.57      3.92 o 
  -3   7  22       58.44       74.39      4.53 o 
  -2   7  22      302.58      277.54     12.35 o 
  -1   7  22        0.83        5.59      1.42 o 
   0   7  22      644.56      609.19      9.18 o 
   1   7  22        0.78        6.14      1.79 o 
   2   7  22      300.85      271.37      4.97 o 
   3   7  22       59.92       80.88      3.05 o 
   4   7  22       95.03       99.46      5.53 o 
   5   7  22        5.41       15.60      2.93 o 
   6   7  22      273.34      280.16      9.10 o 
  -6   8  22       17.46       19.83      3.58 o 
  -5   8  22        7.90        9.87      1.93 o 
  -4   8  22       37.22       38.75      2.66 o 
  -3   8  22      155.45      160.25      5.46 o 
  -2   8  22      115.44      103.42      5.36 o 
  -1   8  22      287.84      286.55      5.87 o 
   0   8  22       26.44       38.51      2.11 o 
   1   8  22      289.77      291.30      5.84 o 
   2   8  22      112.93      102.83      2.96 o 
   3   8  22      155.27      164.85      4.71 o 
   4   8  22       38.44       43.88      4.23 o 
   5   8  22        7.87        8.13      2.60 o 
   6   8  22       17.04       20.80      2.28 o 
  -5   9  22        3.65        2.28      2.76 o 
  -4   9  22      532.92      545.38     15.28 o 
  -3   9  22       48.69       58.60      3.33 o 
  -2   9  22      155.47      161.13      5.14 o 
  -1   9  22       43.30       55.13      4.06 o 
   0   9  22        6.65       10.95      2.02 o 
   1   9  22       43.46       58.80      3.22 o 
   2   9  22      153.76      152.43      6.50 o 
   3   9  22       47.85       58.50      4.55 o 
   4   9  22      530.01      541.48     15.93 o 
   5   9  22        3.53        5.53      1.95 o 
  -4  10  22       52.19       57.53      3.58 o 
  -3  10  22       91.18       94.10      3.19 o 
  -2  10  22        4.83        9.43      2.93 o 
  -1  10  22       34.97       32.40      2.64 o 
   0  10  22        3.96        5.14      1.57 o 
   1  10  22       34.98       35.37      2.60 o 
   2  10  22        4.93       11.36      2.17 o 
   3  10  22       92.84       97.18      4.55 o 
   4  10  22       52.67       58.50      3.58 o 
  -2  11  22      142.64      156.18      3.91 o 
  -1  11  22       13.98       11.82      1.71 o 
   0  11  22      178.39      177.78      4.37 o 
   1  11  22       14.06       13.36      1.84 o 
   2  11  22      142.08      155.03      5.53 o 
   1   0  23      536.33      614.85     13.20 o 
   2   0  23       43.27       59.87      2.40 o 
   3   0  23     2160.08     2169.12     64.35 o 
   4   0  23      545.48      497.93     16.58 o 
   5   0  23      375.26      323.06      5.78 o 
   6   0  23      114.48       99.58      3.50 o 
   7   0  23        0.01        3.78      2.81 o 
   8   0  23        4.57        6.52      2.26 o 
  -8   1  23      129.31      122.00      4.61 o 
  -7   1  23      248.29      264.89      6.25 o 
  -6   1  23      302.51      295.55      5.96 o 
  -5   1  23      256.81      195.93      4.97 o 
  -4   1  23        2.89       12.44      4.23 o 
  -3   1  23      292.63      304.58      5.38 o 
  -2   1  23      160.18      150.51      3.73 o 
  -1   1  23       10.19       11.72      1.61 o 
   0   1  23     2131.62     2233.69     43.39 o 
   1   1  23       10.03       11.38      2.60 o 
   2   1  23      159.41      154.48      4.48 o 
   3   1  23      295.58      309.02      6.11 o 
   4   1  23        2.68       12.93      2.39 o 
   5   1  23      257.04      197.04      5.59 o 
   6   1  23      298.09      286.31      6.78 o 
   7   1  23      244.15      263.56      7.96 o 
   8   1  23      127.89      129.27      4.71 o 
  -8   2  23       50.21       62.99     10.73 o 
  -7   2  23      120.34      111.05      4.23 o 
  -6   2  23      281.14      258.98      6.70 o 
  -5   2  23      336.41      332.55     10.40 o 
  -4   2  23      152.88      150.81      6.18 o 
  -3   2  23      241.93      242.50      4.20 o 
  -2   2  23      844.03      759.70     12.05 o 
  -1   2  23      434.84      440.89      8.48 o 
   0   2  23       25.61       40.26      2.10 o 
   1   2  23      431.00      430.98     10.11 o 
   2   2  23      842.54      760.54     23.40 o 
   3   2  23      241.70      244.41      8.78 o 
   4   2  23      149.06      149.01     11.05 o 
   5   2  23      337.60      338.67     12.03 o 
   6   2  23      280.68      256.44     10.08 o 
   7   2  23      122.61      108.56      6.18 o 
   8   2  23       49.65       65.00      3.90 o 
  -8   3  23      105.07      111.63      4.44 o 
  -7   3  23       76.81       78.98      4.14 o 
  -6   3  23       34.91       41.53      3.08 o 
  -5   3  23      188.43      186.83      6.99 o 
  -4   3  23      875.38      764.96     16.50 o 
  -3   3  23      106.06       81.21      2.53 o 
  -2   3  23      115.61      143.04      4.03 o 
  -1   3  23      643.61      664.50     12.13 o 
   0   3  23      418.98      369.70      7.37 o 
   1   3  23      643.56      653.13     14.71 o 
   2   3  23      114.98      146.26      6.50 o 
   3   3  23      106.39       78.82      4.03 o 
   4   3  23      878.15      780.19     17.73 o 
   5   3  23      186.87      187.86      8.45 o 
   6   3  23       35.88       38.35      4.23 o 
   7   3  23       75.70       76.05      4.88 o 
   8   3  23      103.60      101.41      4.88 o 
  -8   4  23      113.40      124.85     11.70 o 
  -7   4  23      519.96      565.41     16.14 o 
  -6   4  23      203.46      200.04      5.70 o 
  -5   4  23      165.08      164.46      5.59 o 
  -4   4  23     1284.91     1225.76     17.42 o 
  -3   4  23      303.99      270.41      9.43 o 
  -2   4  23      151.57      200.33      3.91 o 
  -1   4  23     1045.15     1069.05     19.14 o 
   0   4  23      676.06      652.46     12.13 o 
   1   4  23     1048.14     1064.63     22.98 o 
   2   4  23      149.50      193.09      6.32 o 
   3   4  23      307.07      286.01     10.08 o 
   4   4  23     1279.09     1287.10     43.88 o 
   5   4  23      165.42      170.63      7.48 o 
   6   4  23      205.03      197.94      8.13 o 
   7   4  23      523.72      549.28     16.58 o 
  -7   5  23      286.41      294.63      7.93 o 
  -6   5  23      457.18      459.42      9.40 o 
  -5   5  23       62.34       67.90      3.81 o 
  -4   5  23       24.22       41.01      3.08 o 
  -3   5  23      284.86      263.96      5.66 o 
  -2   5  23      139.84      162.42      4.60 o 
  -1   5  23      633.09      686.80     14.58 o 
   0   5  23      142.99      139.60      5.69 o 
   1   5  23      630.27      661.90     15.17 o 
   2   5  23      142.23      168.03      5.27 o 
   3   5  23      281.11      259.54      5.40 o 
   4   5  23       25.21       42.98      3.90 o 
   5   5  23       64.42       65.00      5.20 o 
   6   5  23      458.89      477.77     14.30 o 
   7   5  23      282.34      293.49      9.43 o 
  -7   6  23      149.98      157.42      6.34 o 
  -6   6  23       43.49       48.72      8.13 o 
  -5   6  23      175.37      171.88      5.45 o 
  -4   6  23      562.63      561.94     10.22 o 
  -3   6  23       85.52       88.50      4.67 o 
  -2   6  23      187.19      183.10      3.77 o 
  -1   6  23      433.98      474.56      7.18 o 
   0   6  23        2.62       12.53      2.65 o 
   1   6  23      433.57      474.05      8.38 o 
   2   6  23      188.07      176.06      3.81 o 
   3   6  23       85.88       91.65      3.31 o 
   4   6  23      563.04      569.76     12.51 o 
   5   6  23      173.38      163.48      7.15 o 
   6   6  23       44.83       52.33      3.90 o 
   7   6  23      148.84      154.71      5.53 o 
  -6   7  23      163.83      157.29      6.83 o 
  -5   7  23      393.64      337.53      6.58 o 
  -4   7  23      207.44      222.84      5.39 o 
  -3   7  23      711.14      696.51     31.85 o 
  -2   7  23        2.82        6.53      3.09 o 
  -1   7  23      160.23      134.32      3.40 o 
   0   7  23      148.53      137.90      3.32 o 
   1   7  23      157.30      130.16      4.71 o 
   2   7  23        2.70        6.08      1.55 o 
   3   7  23      703.28      668.10     12.07 o 
   4   7  23      205.79      213.86      8.13 o 
   5   7  23      393.43      339.32     10.73 o 
   6   7  23      165.48      161.86      5.85 o 
  -6   8  23       72.48       63.05      4.55 o 
  -5   8  23      106.37      106.32      3.34 o 
  -4   8  23      178.22      181.72      4.58 o 
  -3   8  23        3.36       17.10      6.50 o 
  -2   8  23      503.98      495.44     19.50 o 
  -1   8  23       61.77       95.32      3.61 o 
   0   8  23       21.35       28.25      1.87 o 
   1   8  23       61.36       89.18      3.23 o 
   2   8  23      503.57      500.35     10.04 o 
   3   8  23        3.36        9.98      2.30 o 
   4   8  23      180.49      193.06      7.15 o 
   5   8  23      104.36      112.46      4.88 o 
   6   8  23       71.95       64.68      3.25 o 
  -4   9  23       73.46       91.79      3.66 o 
  -3   9  23       82.27       93.05      3.98 o 
  -2   9  23      168.11      177.70      5.37 o 
  -1   9  23       55.18       64.85      3.98 o 
   0   9  23        1.91       10.07      1.68 o 
   1   9  23       54.29       68.43      3.22 o 
   2   9  23      167.63      176.16      7.15 o 
   3   9  23       83.17       98.15      4.88 o 
   4   9  23       73.08       87.43      4.55 o 
   5   9  23       21.29       22.10      2.28 o 
  -4  10  23       27.18       37.70      3.25 o 
  -3  10  23       30.64       46.24      6.83 o 
  -2  10  23       85.98       86.31      3.66 o 
  -1  10  23       81.34       77.51      3.74 o 
   0  10  23        2.63        1.00      1.60 o 
   1  10  23       81.49       79.22      4.19 o 
   2  10  23       85.66       85.73      3.10 o 
   3  10  23       30.37       51.35      3.90 o 
   4  10  23       27.32       34.78      2.93 o 
  -2  11  23       21.68       28.28      2.60 o 
  -1  11  23      358.94      399.50      7.81 o 
   0  11  23        5.10        7.48      2.28 o 
   1  11  23      359.19      391.59      8.03 o 
   0   0  24     1092.90     1242.41     25.48 o 
   1   0  24      103.73      104.88      3.66 o 
   2   0  24      756.62      755.04     13.35 o 
   3   0  24     1055.47     1041.24     18.44 o 
   5   0  24      244.97      170.13      4.00 o 
   6   0  24      704.38      619.92     10.07 o 
   7   0  24       43.72       40.40      4.55 o 
   8   0  24       59.79       55.51      3.36 o 
  -8   1  24       50.74       50.98      4.55 o 
  -7   1  24        4.91        9.33      2.24 o 
  -6   1  24       24.91       30.44      2.29 o 
  -5   1  24     1148.76     1098.78     22.52 o 
  -4   1  24      136.24      137.16      5.85 o 
  -3   1  24      768.66      749.61     11.44 o 
  -2   1  24      212.58      194.85      6.17 o 
  -1   1  24      779.17      774.32     16.30 o 
   0   1  24      260.37      339.47      6.55 o 
   1   1  24      774.55      761.19     23.73 o 
   2   1  24      213.83      201.66      5.27 o 
   3   1  24      769.28      729.92     14.07 o 
   4   1  24      135.41      136.29      4.75 o 
   5   1  24     1150.35     1107.05     20.03 o 
   6   1  24       24.89       26.00      2.99 o 
   7   1  24        5.08       12.91      2.73 o 
   8   1  24       50.74       52.33      3.90 o 
  -8   2  24       25.90       30.04      2.73 o 
  -7   2  24      183.55      161.83      4.84 o 
  -6   2  24       52.42       50.62      4.12 o 
  -5   2  24      253.05      269.64      7.93 o 
  -4   2  24      177.67      167.13      4.64 o 
  -3   2  24      918.90      911.13     14.13 o 
  -2   2  24      376.08      326.69      5.83 o 
  -1   2  24      217.85      218.11      5.73 o 
   0   2  24      831.97      790.90     13.81 o 
   1   2  24      219.13      218.37      6.09 o 
   2   2  24      374.84      334.44     11.38 o 
   3   2  24      914.95      877.99     23.89 o 
   4   2  24      178.03      168.54      7.02 o 
   5   2  24      251.59      268.00      7.35 o 
   6   2  24       51.01       50.05      4.88 o 
   7   2  24      181.41      151.78      6.83 o 
   8   2  24       26.26       26.00      2.93 o 
  -8   3  24        3.28        6.38      2.93 o 
  -7   3  24      440.94      437.22      8.72 o 
  -6   3  24      250.53      245.87      8.16 o 
  -5   3  24      664.61      652.04     14.47 o 
  -4   3  24      116.03      105.03      3.20 o 
  -3   3  24      412.99      389.66      7.36 o 
  -2   3  24       79.18       80.64      2.26 o 
  -1   3  24      348.26      365.29      7.30 o 
   0   3  24       64.49       92.86      3.51 o 
   1   3  24      346.34      358.01      8.96 o 
   2   3  24       80.20       89.70      5.20 o 
   3   3  24      416.46      378.68      9.62 o 
   4   3  24      117.89      110.27      3.38 o 
   5   3  24      663.18      617.53     19.50 o 
   6   3  24      249.58      251.89      9.43 o 
   7   3  24      438.77      422.20     13.33 o 
   8   3  24        3.11        6.83      2.28 o 
  -8   4  24      264.40      275.61      8.78 o 
  -7   4  24      133.47      145.56      4.45 o 
  -6   4  24       86.24       80.79      4.18 o 
  -5   4  24       11.04       12.85      2.70 o 
  -4   4  24      579.24      529.22     12.37 o 
  -3   4  24      196.52      160.08      6.34 o 
  -2   4  24      530.67      602.22     14.64 o 
  -1   4  24      439.48      472.81      9.09 o 
   0   4  24        4.05        7.95      1.51 o 
   1   4  24      435.51      462.18     10.95 o 
   2   4  24      526.82      580.29     17.88 o 
   3   4  24      195.24      159.56      5.06 o 
   4   4  24      578.55      556.87     12.06 o 
   5   4  24       11.09       12.35      3.58 o 
   6   4  24       85.96       85.80      5.20 o 
   7   4  24      132.71      142.36      6.18 o 
   8   4  24      264.93      256.76      8.13 o 
  -7   5  24       52.17       63.91      4.01 o 
  -6   5  24       30.68       48.04      2.99 o 
  -5   5  24       88.10       83.73      3.60 o 
  -4   5  24      192.46      197.16      5.25 o 
  -3   5  24       20.16       12.90      1.88 o 
  -2   5  24      163.69      160.89      4.04 o 
  -1   5  24       55.48       73.35      3.19 o 
   0   5  24      370.91      412.83     16.90 o 
   1   5  24       54.23       68.01      4.06 o 
   2   5  24      161.93      156.71      3.53 o 
   3   5  24       21.76       15.20      1.86 o 
   4   5  24      193.90      205.01      5.86 o 
   5   5  24       87.34       79.63      5.53 o 
   6   5  24       31.28       44.20      4.23 o 
   7   5  24       51.15       67.93      3.90 o 
  -7   6  24      138.74      141.13      5.04 o 
  -6   6  24       50.01       53.78      9.91 o 
  -5   6  24       23.25       20.35      2.38 o 
  -4   6  24      234.84      254.62      6.02 o 
  -3   6  24      115.79      121.75      6.01 o 
  -2   6  24      108.52      130.04      3.98 o 
  -1   6  24      946.41      905.56     12.44 o 
   0   6  24       43.70       37.43      2.44 o 
   1   6  24      946.70      898.50     17.25 o 
   2   6  24      108.77      128.99      3.24 o 
   3   6  24      117.18      117.26      3.57 o 
   4   6  24      237.92      262.17      6.66 o 
   5   6  24       23.04       20.80      3.25 o 
   6   6  24       49.84       56.88      4.23 o 
   7   6  24      139.82      147.56      5.20 o 
  -6   7  24       83.43       77.62      3.56 o 
  -5   7  24      108.28      107.25      3.49 o 
  -4   7  24      275.37      252.15      5.77 o 
  -3   7  24     1010.57      967.40     19.04 o 
  -2   7  24       72.84       73.20      4.29 o 
  -1   7  24      358.60      376.35      6.13 o 
   0   7  24       14.08       21.34      2.10 o 
   1   7  24      360.37      366.40      6.88 o 
   2   7  24       71.32       62.76      2.39 o 
   3   7  24     1016.55      956.55     15.05 o 
   4   7  24      274.83      261.31      9.10 o 
   5   7  24      107.38      108.56      5.20 o 
   6   7  24       85.30       79.30      3.90 o 
  -5   8  24       50.47       54.86      2.53 o 
  -4   8  24       18.13       23.49      2.64 o 
  -3   8  24        4.50        9.71      2.73 o 
  -2   8  24       99.26      118.44      4.76 o 
  -1   8  24       25.53       17.65      2.73 o 
   0   8  24       14.20       11.92      2.50 o 
   1   8  24       25.71       13.81      1.83 o 
   2   8  24      100.04      125.26      6.01 o 
   3   8  24        4.60       12.16      2.17 o 
   4   8  24       18.50       25.35      3.25 o 
   5   8  24       50.22       56.55      3.58 o 
  -4   9  24      138.58      119.42      3.79 o 
  -3   9  24      109.61      110.46      6.66 o 
  -2   9  24       80.91       83.12      3.98 o 
  -1   9  24      264.18      266.95      6.75 o 
   0   9  24       49.85       47.65      2.13 o 
   1   9  24      263.81      275.14      6.19 o 
   2   9  24       82.33       91.65      4.88 o 
   3   9  24      108.71      108.23      5.20 o 
   4   9  24      140.12      120.58      4.88 o 
   5   9  24        8.80        7.80      1.95 o 
  -3  10  24       36.65       48.16      2.50 o 
  -2  10  24       37.55       27.62      2.40 o 
  -1  10  24       46.27       54.00      3.19 o 
   0  10  24        0.55        2.41      1.60 o 
   1  10  24       46.97       48.94      2.36 o 
   2  10  24       38.43       28.97      2.44 o 
   3  10  24       36.57       51.68      3.58 o 
  -1  11  24       61.38       92.95      4.23 o 
   0  11  24        0.12        2.28      1.95 o 
   1  11  24       62.45       93.28      3.90 o 
   1   0  25       99.20      112.99      3.75 o 
   2   0  25        0.53       15.63      1.84 o 
   3   0  25      857.44      731.64     13.05 o 
   4   0  25       35.71       50.57      4.39 o 
   5   0  25      117.96      106.36      3.26 o 
   6   0  25        2.86        4.31      1.82 o 
   7   0  25       59.67       65.97      6.50 o 
   8   0  25        7.50       10.44      2.17 o 
  -8   1  25      142.55      143.15      6.50 o 
  -7   1  25      662.06      665.95     19.23 o 
  -6   1  25      299.43      289.83      5.75 o 
  -5   1  25      110.71       87.43      5.06 o 
  -4   1  25        0.42        4.89      1.75 o 
  -3   1  25      176.88      160.26      4.44 o 
  -2   1  25      443.46      391.54      7.73 o 
  -1   1  25      954.02      981.03     20.21 o 
   0   1  25       58.58       44.88      2.23 o 
   1   1  25      949.40      932.80     29.25 o 
   2   1  25      442.20      419.27     13.33 o 
   3   1  25      178.64      158.13      4.37 o 
   4   1  25        0.31        5.55      1.77 o 
   5   1  25      110.45       97.66      5.78 o 
   6   1  25      299.18      282.07      6.59 o 
   7   1  25      660.32      672.11     29.90 o 
   8   1  25      143.30      132.93      5.85 o 
  -8   2  25       62.13       54.56      6.83 o 
  -7   2  25      149.21      150.77      4.53 o 
  -6   2  25      139.20      124.99      4.68 o 
  -5   2  25      487.72      446.03     19.34 o 
  -4   2  25      332.54      313.19      5.66 o 
  -3   2  25      157.08      172.87      4.10 o 
  -2   2  25     1305.58     1257.94     21.80 o 
  -1   2  25     1965.42     2064.28     41.23 o 
   0   2  25      130.41      177.65      4.10 o 
   1   2  25     1964.26     2006.13     42.29 o 
   2   2  25     1302.00     1286.42     37.70 o 
   3   2  25      154.48      170.33      9.59 o 
   4   2  25      333.95      325.91      6.66 o 
   5   2  25      485.21      452.63     10.57 o 
   6   2  25      140.17      134.56      6.83 o 
   7   2  25      148.48      144.63      6.50 o 
   8   2  25       63.14       53.30      3.58 o 
  -8   3  25      114.85      123.44      7.15 o 
  -7   3  25       45.39       57.48      3.46 o 
  -6   3  25      113.61      114.42      4.49 o 
  -5   3  25       58.96       59.28      4.02 o 
  -4   3  25      387.61      368.18      6.34 o 
  -3   3  25      607.77      603.95     18.36 o 
  -2   3  25      424.51      388.12      9.97 o 
  -1   3  25       65.99       79.22      2.91 o 
   0   3  25      271.91      301.80      7.45 o 
   1   3  25       64.07       75.69      3.56 o 
   2   3  25      419.01      385.46     10.73 o 
   3   3  25      607.78      588.07     13.66 o 
   4   3  25      385.32      370.29      7.98 o 
   5   3  25       58.20       66.30      5.85 o 
   6   3  25      117.93      130.01      6.50 o 
   7   3  25       44.48       58.83      4.23 o 
   8   3  25      115.46      116.36      4.55 o 
  -7   4  25      116.02      110.06      3.73 o 
  -6   4  25       10.30       13.96      2.47 o 
  -5   4  25      120.20      118.78      4.87 o 
  -4   4  25       65.23       78.57      5.00 o 
  -3   4  25      215.07      223.20      5.14 o 
  -2   4  25       79.41       71.63      3.10 o 
  -1   4  25       26.37       48.46      2.87 o 
   0   4  25     1098.93     1037.66     21.70 o 
   1   4  25       26.24       46.08      2.69 o 
   2   4  25       79.27       71.36      3.90 o 
   3   4  25      221.81      227.29      4.28 o 
   4   4  25       65.42       84.19      3.75 o 
   5   4  25      120.51      115.06      6.50 o 
   6   4  25       10.52       13.33      3.25 o 
   7   4  25      117.58      107.91      4.88 o 
  -7   5  25       83.23      101.43      3.44 o 
  -6   5  25      109.30      111.89      4.05 o 
  -5   5  25      370.21      363.97      6.61 o 
  -4   5  25      405.02      368.77      7.53 o 
  -3   5  25      234.20      258.57      5.59 o 
  -2   5  25      475.00      465.90      9.24 o 
  -1   5  25     1276.26     1221.38     27.59 o 
   0   5  25       21.64       25.80      1.96 o 
   1   5  25     1278.00     1206.26     34.61 o 
   2   5  25      473.19      458.29      7.22 o 
   3   5  25      233.71      246.78      5.29 o 
   4   5  25      403.69      372.69      8.85 o 
   5   5  25      368.63      372.47     12.03 o 
   6   5  25      109.12      111.16      5.53 o 
   7   5  25       83.41      100.43      4.55 o 
  -7   6  25       34.46       39.25      2.50 o 
  -6   6  25       55.36       59.33      3.91 o 
  -5   6  25       15.19       22.63      2.34 o 
  -4   6  25      380.29      351.25      8.56 o 
  -3   6  25      235.80      237.87      6.85 o 
  -2   6  25       56.63       74.34      3.16 o 
  -1   6  25      203.00      211.91      3.73 o 
   0   6  25        4.30        1.05      1.42 o 
   1   6  25      201.89      205.39      4.86 o 
   2   6  25       55.84       71.26      3.61 o 
   3   6  25      232.26      232.30      4.99 o 
   4   6  25      382.32      361.42     11.70 o 
   5   6  25       15.90       18.20      3.25 o 
   6   6  25       54.56       67.28      4.23 o 
   7   6  25       34.09       40.95      2.93 o 
  -6   7  25       60.42       61.92      3.45 o 
  -5   7  25       23.69       23.24      2.15 o 
  -4   7  25      164.34      165.26      5.37 o 
  -3   7  25      184.57      196.38      6.06 o 
  -2   7  25      325.59      322.97      8.45 o 
  -1   7  25      330.03      307.80      5.36 o 
   0   7  25       75.78       84.60      3.29 o 
   1   7  25      330.96      300.83      5.97 o 
   2   7  25      318.95      312.61      5.39 o 
   3   7  25      185.20      198.72      5.27 o 
   4   7  25      162.39      166.41      6.83 o 
   5   7  25       23.48       23.08      3.25 o 
   6   7  25       60.77       65.98      3.58 o 
  -5   8  25      147.71      155.94      7.14 o 
  -4   8  25      208.40      195.46      5.50 o 
  -3   8  25       78.49       91.92      4.29 o 
  -2   8  25       28.46       31.19      3.19 o 
  -1   8  25        1.28        4.22      2.07 o 
   0   8  25       72.92       76.50      4.02 o 
   1   8  25        1.08        7.32      2.44 o 
   2   8  25       27.39       37.03      2.64 o 
   3   8  25       78.61       92.33      3.68 o 
   4   8  25      207.78      196.31      7.15 o 
   5   8  25      145.18      159.26      5.85 o 
  -4   9  25       19.90       19.99      2.30 o 
  -3   9  25       18.66       18.34      2.50 o 
  -2   9  25       58.35       55.87      5.04 o 
  -1   9  25       14.90       26.00      2.73 o 
   0   9  25       25.49       30.09      2.48 o 
   1   9  25       15.56       24.79      3.25 o 
   2   9  25       57.46       51.68      4.23 o 
   3   9  25       18.23       26.98      2.93 o 
   4   9  25       20.20       20.80      2.60 o 
  -3  10  25      248.52      279.23     16.90 o 
  -2  10  25       32.64       41.16      2.64 o 
  -1  10  25        9.17       15.46      2.17 o 
   0  10  25        0.07        7.09      3.41 o 
   1  10  25        9.11       14.96      1.76 o 
   2  10  25       32.18       46.48      3.58 o 
   3  10  25      249.84      289.91      8.78 o 
   0  11  25      136.52      160.56      5.53 o 
   0   0  26      766.01      774.19     24.05 o 
   1   0  26       83.05       83.89      3.42 o 
   2   0  26      104.49      146.08      4.71 o 
   3   0  26       87.38       85.85      2.85 o 
   4   0  26      273.92      239.68      4.74 o 
   5   0  26      397.75      422.16     12.95 o 
   6   0  26        2.44        5.34      1.82 o 
   7   0  26       14.71       16.06      2.88 o 
   8   0  26       77.06       81.82      6.83 o 
  -8   1  26       89.08       86.09      3.59 o 
  -7   1  26       28.77       24.13      3.05 o 
  -6   1  26       67.08       48.80      2.49 o 
  -5   1  26       30.46       32.08      5.69 o 
  -4   1  26      231.44      238.54      5.60 o 
  -3   1  26       35.60       45.32      2.28 o 
  -2   1  26       64.23       78.60      3.66 o 
  -1   1  26      871.51      810.92     24.70 o 
   0   1  26      251.56      252.29      5.34 o 
   1   1  26      872.13      794.99     24.70 o 
   2   1  26       63.93       91.33      5.20 o 
   3   1  26       36.68       41.76      3.18 o 
   4   1  26      227.59      247.13      4.70 o 
   5   1  26       29.49       34.03      5.39 o 
   6   1  26       67.20       51.22      3.90 o 
   7   1  26       28.87       24.83      2.88 o 
   8   1  26       89.78       85.48      4.23 o 
  -8   2  26       72.88       65.31      3.28 o 
  -7   2  26      251.30      222.37      5.45 o 
  -6   2  26      125.73      130.10      3.87 o 
  -5   2  26       94.71       79.86      4.94 o 
  -4   2  26       77.24       72.93      2.63 o 
  -3   2  26       21.21       24.12      2.03 o 
  -2   2  26     2376.38     2262.18     39.16 o 
  -1   2  26      472.24      533.92     11.82 o 
   0   2  26        0.02        1.04      1.36 o 
   1   2  26      469.16      520.55     12.18 o 
   2   2  26     2378.12     2291.09     76.22 o 
   3   2  26       20.99       24.28      2.70 o 
   4   2  26       77.28       68.14      2.60 o 
   5   2  26       94.69       87.85      4.60 o 
   6   2  26      125.09      134.88      6.83 o 
   7   2  26      249.91      220.04      8.13 o 
   8   2  26       72.22       66.63      3.58 o 
  -8   3  26       60.85       58.50      3.58 o 
  -7   3  26      118.43       98.39      3.73 o 
  -6   3  26      116.55      108.92      7.27 o 
  -5   3  26      464.87      460.53     11.14 o 
  -4   3  26       25.89       21.93      1.89 o 
  -3   3  26      689.61      653.22     11.32 o 
  -2   3  26      116.06      100.01      3.16 o 
  -1   3  26     1837.39     1763.69     43.06 o 
   0   3  26       19.55       12.48      1.94 o 
   1   3  26     1833.59     1639.10     40.36 o 
   2   3  26      117.63       96.60      4.62 o 
   3   3  26      685.00      629.00     12.85 o 
   4   3  26       25.14       23.83      1.87 o 
   5   3  26      461.46      477.45     15.28 o 
   6   3  26      116.81       99.78      5.85 o 
   7   3  26      116.24      110.51      5.20 o 
   8   3  26       60.02       56.88      3.25 o 
  -7   4  26       93.04       99.55      3.46 o 
  -6   4  26       77.27       85.89      3.84 o 
  -5   4  26       47.43       47.02      3.41 o 
  -4   4  26      857.04      818.07     13.97 o 
  -3   4  26       38.58       49.10      2.57 o 
  -2   4  26      127.65      125.01      3.62 o 
  -1   4  26      774.03      696.18     14.81 o 
   0   4  26     1730.89     1750.17     35.94 o 
   1   4  26      776.64      669.28     19.50 o 
   2   4  26      127.77      125.39      4.04 o 
   3   4  26       39.25       47.25      2.71 o 
   4   4  26      856.97      846.64     17.57 o 
   5   4  26       46.79       44.53      4.23 o 
   6   4  26       77.00       88.73      5.20 o 
  -7   5  26       49.16       53.42      3.42 o 
  -6   5  26      105.16      100.82      3.87 o 
  -5   5  26      153.31      141.86      3.86 o 
  -4   5  26       65.70       73.29      4.12 o 
  -3   5  26       39.58       59.54     10.73 o 
  -2   5  26      403.66      401.97      6.53 o 
  -1   5  26      420.50      412.41      6.05 o 
   0   5  26      125.51      104.25      3.35 o 
   1   5  26      424.39      410.96      7.65 o 
   2   5  26      409.10      389.09      6.43 o 
   3   5  26       39.45       60.82      2.80 o 
   4   5  26       66.45       74.96      3.51 o 
   5   5  26      152.53      158.28      6.83 o 
   6   5  26      106.33      118.63      5.20 o 
  -6   6  26      114.03      104.51      4.14 o 
  -5   6  26      237.39      249.51      5.45 o 
  -4   6  26       35.96       40.84      3.42 o 
  -3   6  26      601.75      551.13     12.19 o 
  -2   6  26       31.43       25.28      1.99 o 
  -1   6  26      295.71      258.37      4.73 o 
   0   6  26       36.73       32.02      2.29 o 
   1   6  26      294.27      252.19      6.62 o 
   2   6  26       31.77       26.76      1.90 o 
   3   6  26      601.37      524.14      9.07 o 
   4   6  26       36.72       36.40      3.90 o 
   5   6  26      233.90      259.69      8.78 o 
   6   6  26      113.53      104.98      4.88 o 
  -6   7  26        8.23       11.50      2.93 o 
  -5   7  26       30.78       34.01      2.48 o 
  -4   7  26       86.30       90.55      5.20 o 
  -3   7  26        9.72       16.16      5.20 o 
  -2   7  26      237.80      233.36      6.62 o 
  -1   7  26       47.20       58.96      2.33 o 
   0   7  26       56.72       51.20      2.69 o 
   1   7  26       48.11       59.59      3.45 o 
   2   7  26      235.39      228.12      4.46 o 
   3   7  26       10.07       16.25      3.25 o 
   4   7  26       84.26       79.30      4.88 o 
   5   7  26       31.28       31.85      3.25 o 
   6   7  26        7.91       12.68      2.28 o 
  -5   8  26       65.50       73.72      3.19 o 
  -4   8  26      168.17      159.47      7.31 o 
  -3   8  26        7.93        7.42      2.50 o 
  -2   8  26       48.85       57.74      3.42 o 
  -1   8  26      136.23      146.84      4.03 o 
   0   8  26       31.41       42.37      2.61 o 
   1   8  26      133.32      143.65      5.20 o 
   2   8  26       49.01       58.61      3.41 o 
   3   8  26        8.19        7.80      2.07 o 
   4   8  26      168.39      158.28      6.18 o 
   5   8  26       65.01       71.83      3.90 o 
  -4   9  26       25.24       23.47      2.07 o 
  -3   9  26      252.93      262.86      8.45 o 
  -2   9  26       56.00       67.90      3.75 o 
  -1   9  26      137.36      140.80      6.34 o 
   0   9  26      201.62      186.67      5.37 o 
   1   9  26      139.05      143.33      5.85 o 
   2   9  26       56.15       72.15      4.55 o 
   3   9  26      252.55      251.24      8.45 o 
   4   9  26       26.28       27.63      2.60 o 
  -3  10  26      110.01      117.01      4.88 o 
  -2  10  26       95.19       93.87      7.96 o 
  -1  10  26      139.91      139.82     12.03 o 
   0  10  26       93.83       98.81      5.53 o 
   1  10  26      140.01      137.59      3.27 o 
   2  10  26       94.23       93.96      3.28 o 
   1   0  27        6.59       11.34      1.94 o 
   2   0  27     1006.16      978.16     26.00 o 
   3   0  27      141.88      111.96      3.79 o 
   4   0  27      114.03       93.95      3.75 o 
   5   0  27     1284.14     1272.49     26.30 o 
   6   0  27        5.40        3.12      1.72 o 
   7   0  27       68.23       62.08      7.96 o 
   8   0  27        5.82       13.33      2.60 o 
  -8   1  27       31.14       34.13      2.34 o 
  -7   1  27       40.46       44.55      4.55 o 
  -6   1  27       65.90       77.80      3.25 o 
  -5   1  27      273.51      268.08      6.24 o 
  -4   1  27      507.79      463.79      8.73 o 
  -3   1  27      754.36      728.69     22.10 o 
  -2   1  27      202.76      222.27      7.48 o 
  -1   1  27      281.82      280.66      6.98 o 
   0   1  27        3.73        7.96      2.07 o 
   1   1  27      281.90      292.51     10.40 o 
   2   1  27      196.48      220.43     20.96 o 
   3   1  27      752.40      712.53     16.07 o 
   4   1  27      503.87      481.37      8.12 o 
   5   1  27      272.20      260.97      9.89 o 
   6   1  27       66.12       77.20      4.68 o 
   7   1  27       40.40       46.47      7.15 o 
   8   1  27       31.30       31.53      2.93 o 
  -8   2  27       28.08       28.28      2.93 o 
  -7   2  27      137.40      130.85      4.15 o 
  -6   2  27      149.85      142.50      3.95 o 
  -5   2  27       85.52       88.53      5.06 o 
  -4   2  27      516.05      540.84      8.47 o 
  -3   2  27      567.97      500.70     10.92 o 
  -2   2  27      626.42      596.87     10.98 o 
  -1   2  27      445.82      461.18     10.21 o 
   0   2  27       46.18       36.47      2.18 o 
   1   2  27      443.58      434.41     10.68 o 
   2   2  27      625.68      596.06     19.50 o 
   3   2  27      572.05      505.17     13.35 o 
   4   2  27      517.98      550.18      8.58 o 
   5   2  27       86.26       79.27      4.48 o 
   6   2  27      149.57      157.31      7.15 o 
   7   2  27      137.60      131.63      6.18 o 
   8   2  27       27.85       29.58      2.93 o 
  -7   3  27       31.57       44.22      2.59 o 
  -6   3  27      105.61      110.37      7.62 o 
  -5   3  27      101.60      118.58      6.66 o 
  -4   3  27      196.60      218.93      5.39 o 
  -3   3  27      556.38      501.61      7.87 o 
  -2   3  27      557.39      587.12     12.86 o 
  -1   3  27      212.58      218.39      8.45 o 
   0   3  27     2187.75     2032.07     41.34 o 
   1   3  27      212.72      211.24      5.97 o 
   2   3  27      552.55      577.27     14.63 o 
   3   3  27      554.46      497.83      6.88 o 
   4   3  27      197.84      217.52      4.45 o 
   5   3  27      101.70      111.48      6.50 o 
   6   3  27      106.33      116.03      5.85 o 
   7   3  27       31.89       46.15      3.58 o 
  -7   4  27      113.02       92.71      4.69 o 
  -6   4  27       19.78       22.19      2.40 o 
  -5   4  27      185.57      176.60      4.64 o 
  -4   4  27       70.81       73.07      4.39 o 
  -3   4  27      385.21      384.49      7.42 o 
  -2   4  27       43.79       63.68      2.86 o 
  -1   4  27      607.18      628.21      9.19 o 
   0   4  27        8.27       11.84      1.71 o 
   1   4  27      614.38      629.68     10.71 o 
   2   4  27       44.11       64.86      4.03 o 
   3   4  27      386.10      375.39      6.01 o 
   4   4  27       71.31       71.97      3.51 o 
   5   4  27      183.07      182.01      7.48 o 
   6   4  27       20.31       26.00      3.58 o 
  -7   5  27       45.32       39.65      2.64 o 
  -6   5  27       54.05       56.29      3.10 o 
  -5   5  27        4.69        8.09      1.94 o 
  -4   5  27      190.48      188.14      6.01 o 
  -3   5  27      551.54      499.80     11.10 o 
  -2   5  27      246.64      232.72      4.48 o 
  -1   5  27      297.41      306.51      4.71 o 
   0   5  27      267.14      211.84      4.80 o 
   1   5  27      297.80      299.28      6.12 o 
   2   5  27      251.12      236.77      5.29 o 
   3   5  27      552.98      499.06      8.59 o 
   4   5  27      190.80      200.61      5.40 o 
   5   5  27        4.82       11.38      3.25 o 
   6   5  27       54.32       56.55      4.23 o 
   7   5  27       45.68       37.38      2.93 o 
  -6   6  27       14.22       13.03      2.30 o 
  -5   6  27       90.05       79.66      3.25 o 
  -4   6  27       20.15       21.12      2.96 o 
  -3   6  27      434.04      462.82     10.54 o 
  -2   6  27      454.33      427.19     14.30 o 
  -1   6  27       42.56       47.59      2.39 o 
   0   6  27        8.29        9.12      2.07 o 
   1   6  27       40.50       47.39      2.69 o 
   2   6  27      452.91      425.34      7.62 o 
   3   6  27      433.34      469.09      8.11 o 
   4   6  27       20.17       23.40      3.25 o 
   5   6  27       88.63       74.10      4.55 o 
   6   6  27       14.36       15.28      2.60 o 
  -5   7  27       96.16       83.99      2.96 o 
  -4   7  27       21.97       36.06      2.96 o 
  -3   7  27       17.11       20.94      2.96 o 
  -2   7  27       23.29       25.20      3.10 o 
  -1   7  27       30.85       40.49      2.63 o 
   0   7  27       13.56       14.28      1.96 o 
   1   7  27       30.98       33.73      3.25 o 
   2   7  27       21.89       25.79      2.60 o 
   3   7  27       17.60       23.32      5.20 o 
   4   7  27       22.15       34.78      3.25 o 
   5   7  27       95.96       86.78      4.23 o 
  -5   8  27       68.74       75.78      2.96 o 
  -4   8  27      128.54      123.84      5.36 o 
  -3   8  27       10.42       12.68      2.50 o 
  -2   8  27      195.65      175.07      5.37 o 
  -1   8  27      147.05      136.90      4.27 o 
   0   8  27       79.09       98.37      3.46 o 
   1   8  27      148.33      153.41      6.50 o 
   2   8  27      193.54      169.88      4.71 o 
   3   8  27       11.07       15.09      2.11 o 
   4   8  27      127.03      122.21      5.20 o 
   5   8  27       69.38       84.18      3.90 o 
  -4   9  27       67.73       78.00      3.90 o 
  -3   9  27      105.53      123.47      4.71 o 
  -2   9  27      425.00      443.70     14.46 o 
  -1   9  27       14.62       12.12      2.50 o 
   0   9  27      321.83      321.30      7.45 o 
   1   9  27       15.08       12.24      2.16 o 
   2   9  27      427.28      454.70     13.33 o 
   3   9  27      106.05      119.28      5.20 o 
   4   9  27       66.73       78.33      3.58 o 
  -2  10  27       10.84       10.40      2.60 o 
  -1  10  27       23.11       28.97      4.88 o 
   0  10  27       66.09       51.45      6.50 o 
   1  10  27       23.02       30.76      1.67 o 
   2  10  27       10.83        8.04      2.44 o 
   0   0  28      115.62      155.36      7.15 o 
   1   0  28       18.15       27.95      3.58 o 
   2   0  28      140.47      154.62      6.46 o 
   3   0  28      508.62      539.53     12.72 o 
   4   0  28      452.60      454.12      8.69 o 
   5   0  28        2.02        5.50      4.23 o 
   6   0  28      506.86      479.28      7.96 o 
   7   0  28      169.36      166.04      5.70 o 
   8   0  28        5.97        7.80      2.28 o 
  -8   1  28        8.13        7.15      2.28 o 
  -7   1  28      199.62      171.10      6.83 o 
  -6   1  28      214.24      186.95      4.31 o 
  -5   1  28      179.45      171.38      5.57 o 
  -4   1  28      399.30      348.47      7.12 o 
  -3   1  28      167.72      174.04      5.17 o 
  -2   1  28      563.75      547.98     17.23 o 
  -1   1  28      129.02      126.23      5.36 o 
   0   1  28      776.86      701.22     15.74 o 
   1   1  28      127.27      123.18      6.18 o 
   2   1  28      566.55      526.92     19.99 o 
   3   1  28      169.02      175.49      4.48 o 
   4   1  28      401.87      363.21      6.99 o 
   5   1  28      177.26      169.32      7.66 o 
   6   1  28      216.06      193.68      6.48 o 
   7   1  28      201.78      180.38      7.15 o 
   8   1  28        8.24        6.83      1.95 o 
  -7   2  28      112.13      107.95      3.54 o 
  -6   2  28        7.32        7.86      1.89 o 
  -5   2  28       53.62       60.88      3.05 o 
  -4   2  28     2194.94     2078.33     38.56 o 
  -3   2  28       32.86       46.58      2.07 o 
  -2   2  28       61.55       69.42      3.22 o 
  -1   2  28      534.74      509.73     11.36 o 
   0   2  28      163.85      161.65      6.66 o 
   1   2  28      534.43      497.98      9.92 o 
   2   2  28       62.83       70.93      3.90 o 
   3   2  28       33.06       47.61      2.22 o 
   4   2  28     2192.35     2074.39     28.71 o 
   5   2  28       54.02       70.00      4.25 o 
   6   2  28        7.37       10.40      3.58 o 
   7   2  28      110.66      112.78      5.20 o 
  -7   3  28      276.58      254.31      5.64 o 
  -6   3  28       62.58       72.81      3.62 o 
  -5   3  28      303.03      302.91      5.77 o 
  -4   3  28      505.11      478.47     11.05 o 
  -3   3  28       71.01       70.37      2.77 o 
  -2   3  28     1107.34     1045.19     16.94 o 
  -1   3  28      252.52      246.94      6.42 o 
   0   3  28      534.20      530.10     17.55 o 
   1   3  28      250.61      244.37      6.01 o 
   2   3  28     1109.88     1048.64     19.56 o 
   3   3  28       70.68       69.30      2.36 o 
   4   3  28      505.50      469.51      8.54 o 
   5   3  28      301.09      302.59     10.73 o 
   6   3  28       62.45       83.20      5.20 o 
   7   3  28      270.32      273.66      8.45 o 
  -7   4  28        6.84        7.14      1.74 o 
  -6   4  28       34.43       35.83      2.59 o 
  -5   4  28       49.46       45.23      3.44 o 
  -4   4  28      567.09      558.28     16.25 o 
  -3   4  28       76.19       79.97      6.01 o 
  -2   4  28      619.77      569.75     10.84 o 
  -1   4  28      142.54      117.18      2.83 o 
   0   4  28        0.34       14.43      2.40 o 
   1   4  28      144.61      120.01      3.24 o 
   2   4  28      617.46      570.73      9.63 o 
   3   4  28       75.17       70.91      2.94 o 
   4   4  28      565.20      541.27     12.06 o 
   5   4  28       48.53       45.83      4.23 o 
   6   4  28       33.13       36.08      3.58 o 
   7   4  28        6.35        8.13      2.28 o 
  -7   5  28       35.63       28.93      2.93 o 
  -6   5  28       78.08       73.74      3.23 o 
  -5   5  28      227.84      198.60      4.31 o 
  -4   5  28       32.24       43.05      3.41 o 
  -3   5  28      345.59      326.13     10.73 o 
  -2   5  28       92.78       76.16      3.21 o 
  -1   5  28      147.77      142.64      4.06 o 
   0   5  28      407.00      384.25      6.99 o 
   1   5  28      145.88      137.73      4.96 o 
   2   5  28       93.14       79.25      4.35 o 
   3   5  28      340.52      312.52      6.09 o 
   4   5  28       33.82       38.68      3.90 o 
   5   5  28      228.91      205.09      7.48 o 
   6   5  28       77.50       69.88      4.23 o 
   7   5  28       35.73       27.63      2.60 o 
  -6   6  28      171.60      156.86      4.71 o 
  -5   6  28       37.34       44.57      2.67 o 
  -4   6  28       35.67       30.41      2.96 o 
  -3   6  28      107.55       99.13      4.67 o 
  -2   6  28      159.49      141.27      7.96 o 
  -1   6  28      128.28      124.12      3.27 o 
   0   6  28      364.80      342.24     11.38 o 
   1   6  28      127.63      118.55      3.75 o 
   2   6  28      160.81      137.87      3.28 o 
   3   6  28      108.17      100.29      3.91 o 
   4   6  28       35.87       31.53      3.58 o 
   5   6  28       36.97       43.23      3.90 o 
   6   6  28      173.27      154.71      5.53 o 
  -5   7  28      131.82      128.45      3.98 o 
  -4   7  28       79.74       74.58      3.75 o 
  -3   7  28       37.90       36.78      3.10 o 
  -2   7  28      148.26      170.85      5.60 o 
  -1   7  28       32.01       26.99      2.36 o 
   0   7  28      781.90      770.72     28.76 o 
   1   7  28       30.58       26.00      4.23 o 
   2   7  28      148.62      168.08      9.10 o 
   3   7  28       37.09       35.10      2.53 o 
   4   7  28       79.44       68.25      4.23 o 
   5   7  28      131.08      127.41      5.20 o 
  -4   8  28       21.42       30.35      2.40 o 
  -3   8  28       52.03       48.94      3.58 o 
  -2   8  28        2.28        1.04      2.26 o 
  -1   8  28        9.38       11.10      2.69 o 
   0   8  28      107.12      115.43      3.54 o 
   1   8  28        9.52       16.25      3.58 o 
   2   8  28        2.12        1.34      2.03 o 
   3   8  28       51.65       47.06      2.64 o 
   4   8  28       21.67       34.13      3.25 o 
   5   8  28       62.76       65.33      3.25 o 
  -3   9  28      184.89      217.28      7.96 o 
  -2   9  28        4.52       14.46      2.93 o 
  -1   9  28      116.28      115.99      4.21 o 
   0   9  28       47.83       40.88      3.58 o 
   1   9  28      116.25      105.31      6.18 o 
   2   9  28        4.22       16.25      2.60 o 
   3   9  28      185.32      211.59      7.15 o 
  -2  10  28       23.12       24.70      2.60 o 
  -1  10  28       24.56       31.02      2.17 o 
   0  10  28       31.29       26.59      2.44 o 
   1  10  28       25.32       35.50      2.26 o 
   1   0  29      381.41      359.14     12.68 o 
   2   0  29      308.67      375.72     13.00 o 
   3   0  29        0.37        2.12      2.16 o 
   4   0  29        2.89       12.88      2.40 o 
   5   0  29       34.51       56.36      3.79 o 
   6   0  29      106.22       98.04      3.02 o 
   7   0  29        0.99        2.88      2.26 o 
  -7   1  29      126.82      123.27      6.66 o 
  -6   1  29       99.04       98.66      3.90 o 
  -5   1  29       23.11       29.12      2.17 o 
  -4   1  29     1021.75     1052.73     27.63 o 
  -3   1  29      784.94      700.52     15.14 o 
  -2   1  29      284.68      291.06      7.34 o 
  -1   1  29      400.95      410.06     17.39 o 
   0   1  29       36.06       50.25      3.33 o 
   1   1  29      396.16      420.25     14.30 o 
   2   1  29      290.35      306.98     11.54 o 
   3   1  29      789.03      723.74     15.15 o 
   4   1  29     1022.92     1030.45     17.16 o 
   5   1  29       24.81       31.72      2.74 o 
   6   1  29       98.94       94.18      4.68 o 
   7   1  29      126.10      128.38      5.53 o 
  -7   2  29       15.77       11.83      2.34 o 
  -6   2  29      176.98      164.20      3.92 o 
  -5   2  29      344.20      314.02     11.10 o 
  -4   2  29      252.20      252.63      6.98 o 
  -3   2  29      309.26      289.94      5.15 o 
  -2   2  29       20.32       14.58      1.83 o 
  -1   2  29       79.54       85.18      3.42 o 
   0   2  29       44.77       39.42      2.99 o 
   1   2  29       78.98       79.41      3.79 o 
   2   2  29       19.80       14.81      1.90 o 
   3   2  29      305.56      284.42      8.77 o 
   4   2  29      253.38      252.13      5.47 o 
   5   2  29      341.55      310.07     11.05 o 
   6   2  29      176.04      156.98      7.15 o 
   7   2  29       15.93       14.30      2.60 o 
  -7   3  29       99.52      104.55      3.42 o 
  -6   3  29       60.22       50.78      2.35 o 
  -5   3  29       30.59       37.57      3.33 o 
  -4   3  29       15.42        9.43      2.76 o 
  -3   3  29       29.69       32.61      3.19 o 
  -2   3  29       57.05       66.49      2.40 o 
  -1   3  29      277.47      276.15      5.36 o 
   0   3  29      276.37      245.75      8.78 o 
   1   3  29      274.32      274.44      5.28 o 
   2   3  29       56.13       71.88      3.33 o 
   3   3  29       28.92       29.49      2.00 o 
   4   3  29       15.23       13.99      1.85 o 
   5   3  29       29.69       38.03      3.90 o 
   6   3  29       62.06       45.50      4.23 o 
   7   3  29       98.37      103.36      4.55 o 
  -7   4  29       89.25       91.50      4.10 o 
  -6   4  29      110.91      103.17      3.69 o 
  -5   4  29      106.22      101.53      3.24 o 
  -4   4  29      303.87      268.64      7.31 o 
  -3   4  29       22.53       26.30      3.10 o 
  -2   4  29      335.07      335.85      5.80 o 
  -1   4  29       71.57       87.79      2.67 o 
   0   4  29       15.27       18.21      2.18 o 
   1   4  29       69.72       85.75      4.03 o 
   2   4  29      333.72      331.41      6.39 o 
   3   4  29       21.96       21.06      2.00 o 
   4   4  29      305.95      273.79      6.89 o 
   5   4  29      105.49       98.15      5.53 o 
   6   4  29      111.92       92.95      4.88 o 
  -6   5  29      120.12      102.94      3.42 o 
  -5   5  29      179.51      167.02      3.99 o 
  -4   5  29       67.56       76.29      4.14 o 
  -3   5  29      116.17      112.89      5.69 o 
  -2   5  29      456.86      463.32     10.23 o 
  -1   5  29       36.15       43.17      2.26 o 
   0   5  29      656.24      607.54     10.05 o 
   1   5  29       36.04       46.41      2.63 o 
   2   5  29      459.75      452.10      8.37 o 
   3   5  29      116.01      107.08      3.38 o 
   4   5  29       68.22       69.88      4.88 o 
   5   5  29      179.17      178.76      6.83 o 
   6   5  29      119.16      100.43      4.55 o 
  -6   6  29       95.32      103.23      3.56 o 
  -5   6  29       21.05       30.13      2.64 o 
  -4   6  29       11.60       12.18      2.93 o 
  -3   6  29       92.56       79.55      4.37 o 
  -2   6  29      181.77      178.22      5.78 o 
  -1   6  29      445.62      456.91      7.00 o 
   0   6  29      828.00      767.69     17.71 o 
   1   6  29      445.60      447.43     18.20 o 
   2   6  29      181.44      168.43      6.66 o 
   3   6  29       93.47       85.58      3.56 o 
   4   6  29       11.48        9.75      2.93 o 
   5   6  29       21.40       26.33      2.93 o 
   6   6  29       95.79       99.46      4.23 o 
  -5   7  29      144.13      157.22      4.44 o 
  -4   7  29      159.44      146.21      5.69 o 
  -3   7  29       14.89       14.41      3.41 o 
  -2   7  29      471.82      496.25     13.65 o 
  -1   7  29       15.68       10.65      2.17 o 
   0   7  29      168.90      123.96      3.84 o 
   1   7  29       15.85        8.78      3.58 o 
   2   7  29      472.17      486.51      9.72 o 
   3   7  29       14.22       18.08      2.17 o 
   4   7  29      159.81      144.96      5.85 o 
   5   7  29      143.10      156.66      5.53 o 
  -4   8  29       48.29       44.97      2.73 o 
  -3   8  29       38.36       49.26      7.48 o 
  -2   8  29       45.98       42.17      2.96 o 
  -1   8  29       14.30       17.16      2.17 o 
   0   8  29       67.78       76.05      3.68 o 
   1   8  29       15.11       22.75      3.58 o 
   2   8  29       44.90       40.31      2.53 o 
   3   8  29       38.45       49.64      3.58 o 
   4   8  29       48.67       41.28      3.25 o 
  -3   9  29       62.50       85.47      4.88 o 
  -2   9  29       37.58       60.19      3.28 o 
  -1   9  29       63.17       59.85      3.28 o 
   0   9  29      136.84      125.78      6.50 o 
   1   9  29       63.54       65.33      5.20 o 
   2   9  29       37.04       53.95      3.58 o 
   3   9  29       61.74       86.78      3.90 o 
  -1  10  29       26.73       45.50      3.25 o 
   0  10  29      262.04      247.07      5.50 o 
   0   0  30      749.42      776.46     24.70 o 
   1   0  30      265.60      241.81      9.43 o 
   2   0  30     3306.08     3178.25     40.93 o 
   3   0  30      207.04      214.36      6.00 o 
   4   0  30       96.72       85.54      3.76 o 
   5   0  30       10.43       13.42      2.42 o 
   6   0  30        0.28        5.91      2.93 o 
   7   0  30        5.88        5.92      2.26 o 
  -7   1  30      224.96      225.73      6.40 o 
  -6   1  30        9.73        9.63      1.72 o 
  -5   1  30      852.47      782.75     11.61 o 
  -4   1  30        5.69        5.93      2.88 o 
  -3   1  30      129.33      108.68      2.86 o 
  -2   1  30      543.80      502.32     12.68 o 
  -1   1  30      315.00      298.34     20.31 o 
   0   1  30     1196.33     1218.37     26.20 o 
   1   1  30      315.78      278.06      7.08 o 
   2   1  30      540.23      491.72      6.67 o 
   3   1  30      131.74      117.67      3.30 o 
   4   1  30        5.92        7.14      2.22 o 
   5   1  30      853.01      806.86     14.81 o 
   6   1  30       10.37        7.62      2.50 o 
   7   1  30      226.74      227.19      7.80 o 
  -7   2  30       52.67       42.65      2.88 o 
  -6   2  30       54.20       70.02      2.81 o 
  -5   2  30      197.38      203.61      4.38 o 
  -4   2  30      255.22      254.35      6.75 o 
  -3   2  30      225.21      229.60      5.86 o 
  -2   2  30      175.38      163.87      4.12 o 
  -1   2  30      102.43      103.40      2.94 o 
   0   2  30     1581.28     1352.89     21.33 o 
   1   2  30      103.82      106.14      3.56 o 
   2   2  30      175.55      161.56      3.92 o 
   3   2  30      227.37      229.91      5.35 o 
   4   2  30      250.86      240.32      4.71 o 
   5   2  30      195.92      215.16      8.45 o 
   6   2  30       53.26       72.15      4.88 o 
   7   2  30       53.14       38.68      3.58 o 
  -7   3  30      117.55      129.01      3.50 o 
  -6   3  30      264.00      249.56      4.86 o 
  -5   3  30      167.77      178.21      4.17 o 
  -4   3  30      181.57      164.97     10.08 o 
  -3   3  30      633.97      635.61     13.41 o 
  -2   3  30      312.56      307.72      6.41 o 
  -1   3  30      164.83      153.98      3.45 o 
   0   3  30      702.43      634.04      9.01 o 
   1   3  30      166.98      156.69      3.45 o 
   2   3  30      310.94      309.76      5.54 o 
   3   3  30      631.19      633.63     11.82 o 
   4   3  30      180.39      165.86      4.10 o 
   5   3  30      170.11      184.61      7.48 o 
   6   3  30      266.66      245.06      8.45 o 
   7   3  30      119.11      134.23      5.20 o 
  -6   4  30       12.39       13.15      1.69 o 
  -5   4  30       55.16       55.37      2.51 o 
  -4   4  30      242.91      232.35      6.52 o 
  -3   4  30      119.60      117.86      4.99 o 
  -2   4  30      288.78      293.17      6.18 o 
  -1   4  30      617.62      582.84      7.73 o 
   0   4  30      361.24      406.99      6.45 o 
   1   4  30      619.55      585.63     10.14 o 
   2   4  30      291.10      295.96     10.24 o 
   3   4  30      119.76      116.18      5.40 o 
   4   4  30      242.87      220.69      8.45 o 
   5   4  30       56.39       61.10      4.55 o 
   6   4  30       12.45       10.40      2.60 o 
  -6   5  30      152.30      150.05     11.29 o 
  -5   5  30       71.72       78.76      3.23 o 
  -4   5  30      152.10      157.51      9.75 o 
  -3   5  30       93.87      104.60     15.44 o 
  -2   5  30      151.20      145.49      3.96 o 
  -1   5  30      125.89       99.92      3.05 o 
   0   5  30      385.98      357.96      5.89 o 
   1   5  30      124.32       94.28      3.44 o 
   2   5  30      150.65      144.93      4.00 o 
   3   5  30       93.14       91.98      3.79 o 
   4   5  30      153.45      149.83      6.50 o 
   5   5  30       71.69       78.00      4.55 o 
   6   5  30      151.68      152.43      5.53 o 
  -6   6  30        5.44       14.63      2.60 o 
  -5   6  30      112.16      108.89      3.83 o 
  -4   6  30       54.98       56.30      3.58 o 
  -3   6  30        8.13       10.67      2.73 o 
  -2   6  30       47.93       56.23      3.66 o 
  -1   6  30       43.02       56.89      2.36 o 
   0   6  30     1219.90     1333.13     17.57 o 
   1   6  30       42.14       49.25      3.22 o 
   2   6  30       48.24       58.50      4.55 o 
   3   6  30        7.71       10.87      2.17 o 
   4   6  30       55.67       51.68      3.90 o 
   5   6  30      113.01      103.36      4.55 o 
   6   6  30        5.08       10.73      1.95 o 
  -5   7  30      224.93      220.69      6.83 o 
  -4   7  30       83.70       73.80      3.51 o 
  -3   7  30      281.55      271.36      6.75 o 
  -2   7  30      120.48      120.58      4.76 o 
  -1   7  30       45.97       45.79      3.46 o 
   0   7  30      281.54      266.42      5.46 o 
   1   7  30       45.43       44.85      4.23 o 
   2   7  30      119.36      114.41      5.85 o 
   3   7  30      280.17      264.76      5.96 o 
   4   7  30       83.80       68.90      3.90 o 
   5   7  30      227.12      217.76      7.15 o 
  -4   8  30        8.17        7.98      1.94 o 
  -3   8  30       58.30       73.29      5.04 o 
  -2   8  30       42.51       50.65      3.19 o 
  -1   8  30        6.74       10.09      1.98 o 
   0   8  30      301.03      277.13      5.32 o 
   1   8  30        6.28       13.57      3.09 o 
   2   8  30       43.30       48.73      2.64 o 
   3   8  30       57.74       66.95      3.90 o 
   4   8  30        8.24        6.83      1.95 o 
  -3   9  30       13.20       16.58      2.60 o 
  -2   9  30      268.68      271.40      6.19 o 
  -1   9  30       26.51       28.54      2.50 o 
   0   9  30        0.65        6.50      3.25 o 
   1   9  30       26.93       30.55      3.90 o 
   2   9  30      268.85      274.31      9.10 o 
   1   0  31      476.41      511.13      7.35 o 
   2   0  31       97.95      100.37      2.88 o 
   3   0  31      133.09      126.63      3.35 o 
   4   0  31      588.39      527.65     17.88 o 
   5   0  31      755.56      776.53     13.46 o 
   6   0  31      230.56      212.23      6.55 o 
   7   0  31       27.58       35.95      2.60 o 
  -7   1  31        7.86       14.45      2.26 o 
  -6   1  31       68.19       71.04      2.91 o 
  -5   1  31      110.12      106.47      3.01 o 
  -4   1  31      230.54      202.30      6.48 o 
  -3   1  31      837.55      786.98     13.59 o 
  -2   1  31      146.14      164.60      3.57 o 
  -1   1  31      606.11      577.60      8.26 o 
   0   1  31       54.28       92.93      2.95 o 
   1   1  31      603.29      557.11      8.03 o 
   2   1  31      147.12      160.83      3.43 o 
   3   1  31      833.09      790.15     13.89 o 
   4   1  31      232.44      197.30      6.74 o 
   5   1  31      107.43      106.26      4.06 o 
   6   1  31       67.54       64.27      4.06 o 
   7   1  31        7.88       12.35      2.60 o 
  -7   2  31        1.11        2.41      1.86 o 
  -6   2  31      454.19      459.48     10.23 o 
  -5   2  31      314.01      299.98      5.56 o 
  -4   2  31      161.88      144.29      5.23 o 
  -3   2  31      304.25      326.78      6.23 o 
  -2   2  31      145.40      136.50      3.79 o 
  -1   2  31       30.80       36.65      2.01 o 
   0   2  31      302.20      289.53      4.63 o 
   1   2  31       31.30       43.46      2.22 o 
   2   2  31      147.74      140.87      3.65 o 
   3   2  31      304.75      341.49      5.77 o 
   4   2  31      161.87      156.22      4.42 o 
   5   2  31      312.19      293.81     10.40 o 
   6   2  31      454.65      465.10     13.98 o 
   7   2  31        1.03        2.93      2.28 o 
  -7   3  31      174.31      161.53      7.80 o 
  -6   3  31       31.51       31.85      1.95 o 
  -5   3  31      105.20      115.41      3.57 o 
  -4   3  31       24.58       20.28      2.87 o 
  -3   3  31      703.16      653.05     14.63 o 
  -2   3  31     1315.49     1243.17     20.26 o 
  -1   3  31       42.82       42.47      2.10 o 
   0   3  31      474.55      453.71      6.97 o 
   1   3  31       43.79       42.57      2.09 o 
   2   3  31     1319.20     1263.40     19.84 o 
   3   3  31      699.59      666.67      9.68 o 
   4   3  31       23.78       17.26      2.64 o 
   5   3  31      106.55      117.01      5.85 o 
   6   3  31       32.25       28.93      3.25 o 
   7   3  31      174.88      172.26      5.85 o 
  -6   4  31       80.79       87.38      2.61 o 
  -5   4  31      182.38      166.50      4.44 o 
  -4   4  31      161.16      174.00      5.46 o 
  -3   4  31      139.29      142.73      7.80 o 
  -2   4  31      611.41      589.11     10.43 o 
  -1   4  31      156.11      166.95      4.80 o 
   0   4  31        1.25        9.33      1.72 o 
   1   4  31      152.77      155.96      4.25 o 
   2   4  31      609.38      588.37     11.95 o 
   3   4  31      140.32      132.81      5.20 o 
   4   4  31      158.76      163.16      6.83 o 
   5   4  31      181.08      169.01      6.50 o 
   6   4  31       82.00       89.05      4.23 o 
  -6   5  31       51.28       47.85      2.51 o 
  -5   5  31      163.34      158.21      4.84 o 
  -4   5  31       55.56       60.38      3.56 o 
  -3   5  31       60.67       74.03      3.89 o 
  -2   5  31       32.62       36.05      2.32 o 
  -1   5  31      250.02      263.18      4.77 o 
   0   5  31        0.06        0.59      1.61 o 
   1   5  31      250.07      255.49      6.58 o 
   2   5  31       32.13       33.98      2.37 o 
   3   5  31       60.57       69.68      6.01 o 
   4   5  31       54.99       56.55      4.23 o 
   5   5  31      164.88      161.21      6.18 o 
   6   5  31       51.95       42.90      3.25 o 
  -5   6  31        8.08        8.45      3.09 o 
  -4   6  31       28.99       29.47      3.25 o 
  -3   6  31      154.99      171.64      6.34 o 
  -2   6  31      173.58      183.93      5.83 o 
  -1   6  31       14.59       18.48      2.54 o 
   0   6  31      581.44      522.59      8.76 o 
   1   6  31       14.91       21.45      3.90 o 
   2   6  31      173.55      191.43      7.15 o 
   3   6  31      153.62      170.96      4.60 o 
   4   6  31       28.15       28.60      3.25 o 
   5   6  31        8.36        7.15      2.28 o 
  -5   7  31       22.09       24.70      2.93 o 
  -4   7  31       33.62       38.98      2.64 o 
  -3   7  31      147.98      146.39      4.99 o 
  -2   7  31       18.77       15.35      2.58 o 
  -1   7  31        6.50        9.78      1.98 o 
   0   7  31      149.14      171.39     10.39 o 
   1   7  31        6.40        6.50      3.58 o 
   2   7  31       18.37       17.88      3.25 o 
   3   7  31      146.32      138.63      4.88 o 
   4   7  31       32.92       35.10      3.25 o 
   5   7  31       21.97       28.93      2.60 o 
  -4   8  31      117.48      134.23      4.88 o 
  -3   8  31      283.94      273.41      8.61 o 
  -2   8  31      115.68      120.46      5.04 o 
  -1   8  31       83.62       90.10      3.12 o 
   0   8  31       40.47       32.38      7.15 o 
   1   8  31       84.00       93.98      5.85 o 
   2   8  31      114.69      120.26      5.20 o 
   3   8  31      287.51      274.31      8.45 o 
  -2   9  31      283.63      286.39      6.19 o 
  -1   9  31        1.29        6.83      1.86 o 
   0   9  31        1.25        6.50      3.25 o 
   1   9  31        1.22        5.20      2.93 o 
   2   9  31      285.91      277.56      9.10 o 
   0   0  32      133.99      149.27      5.06 o 
   1   0  32     1894.90     1814.68     22.51 o 
   2   0  32      212.25      173.13      3.51 o 
   3   0  32     1177.86     1138.18     15.51 o 
   4   0  32        3.38       19.58      3.05 o 
   5   0  32        0.01        4.18      1.82 o 
   6   0  32       77.55       69.11      3.90 o 
   7   0  32       54.27       65.00      3.90 o 
  -7   1  32       72.42       61.71      4.55 o 
  -6   1  32      186.81      171.90      3.69 o 
  -5   1  32        7.24       10.32      1.89 o 
  -4   1  32      231.15      244.51      8.13 o 
  -3   1  32      279.87      261.91      4.88 o 
  -2   1  32      424.01      381.67      5.49 o 
  -1   1  32      331.18      330.24      5.46 o 
   0   1  32        0.99        7.55      1.38 o 
   1   1  32      327.96      330.72      5.49 o 
   2   1  32      421.59      375.02      5.49 o 
   3   1  32      281.12      267.35      5.68 o 
   4   1  32      234.81      245.83      9.10 o 
   5   1  32        7.24        7.50      1.78 o 
   6   1  32      187.26      182.01      7.15 o 
   7   1  32       71.99       68.58      3.58 o 
  -6   2  32      368.81      368.74      9.10 o 
  -5   2  32      127.73      132.15      3.14 o 
  -4   2  32      141.75      132.29      4.91 o 
  -3   2  32      950.86      884.86     14.02 o 
  -2   2  32      630.38      611.40     10.09 o 
  -1   2  32      337.08      339.91      6.47 o 
   0   2  32     1384.44     1364.80     16.41 o 
   1   2  32      334.62      334.71      5.80 o 
   2   2  32      629.64      601.50      7.82 o 
   3   2  32      950.93      918.93     13.68 o 
   4   2  32      143.57      142.58      4.15 o 
   5   2  32      127.18      132.61      6.18 o 
   6   2  32      365.78      381.24     11.70 o 
   7   2  32       28.37       32.18      2.93 o 
  -6   3  32       19.95       21.38      1.66 o 
  -5   3  32       44.20       48.31      2.38 o 
  -4   3  32      292.23      252.35      6.62 o 
  -3   3  32       52.66       69.87      3.34 o 
  -2   3  32      105.10       89.33      4.23 o 
  -1   3  32      284.08      288.92      5.85 o 
   0   3  32      419.01      342.28      5.75 o 
   1   3  32      285.59      298.03      5.49 o 
   2   3  32      104.81       89.86      5.21 o 
   3   3  32       52.56       68.51      2.73 o 
   4   3  32      289.15      245.06     12.19 o 
   5   3  32       44.60       46.15      3.90 o 
   6   3  32       20.59       23.40      2.93 o 
  -6   4  32      182.84      183.87      8.07 o 
  -5   4  32      220.49      209.97      6.20 o 
  -4   4  32      269.76      258.39      6.75 o 
  -3   4  32      176.95      189.97      5.83 o 
  -2   4  32       42.64       43.08      2.44 o 
  -1   4  32      221.53      204.36      4.16 o 
   0   4  32       37.39       50.30      2.31 o 
   1   4  32      225.19      201.03      4.80 o 
   2   4  32       41.99       45.51      2.99 o 
   3   4  32      174.97      189.81      7.15 o 
   4   4  32      267.63      250.91      8.78 o 
   5   4  32      222.70      214.84      7.48 o 
   6   4  32      185.00      198.59      6.50 o 
  -6   5  32        3.51        2.28      2.60 o 
  -5   5  32       60.70       56.72      2.72 o 
  -4   5  32      175.79      183.43      5.37 o 
  -3   5  32       82.71       79.68      8.61 o 
  -2   5  32       67.36       80.35      4.29 o 
  -1   5  32       91.03       87.67      2.86 o 
   0   5  32      451.20      421.50      6.62 o 
   1   5  32       91.35       83.24      3.11 o 
   2   5  32       67.73       88.73      5.53 o 
   3   5  32       81.81       82.55      4.88 o 
   4   5  32      173.42      174.53      6.83 o 
   5   5  32       62.23       63.38      3.90 o 
   6   5  32        3.35        3.58      1.95 o 
  -5   6  32       93.32       93.58      3.90 o 
  -4   6  32       56.78       56.24      3.36 o 
  -3   6  32       55.64       62.04      3.56 o 
  -2   6  32      465.79      449.40      9.98 o 
  -1   6  32      123.20      115.79      3.69 o 
   0   6  32       46.65       57.71      2.86 o 
   1   6  32      123.05      115.06      6.18 o 
   2   6  32      468.03      449.50     12.03 o 
   3   6  32       56.72       62.68      2.96 o 
   4   6  32       57.55       56.88      3.90 o 
   5   6  32       93.14       89.05      3.90 o 
  -4   7  32       53.68       60.79      3.05 o 
  -3   7  32       61.12       69.41      4.55 o 
  -2   7  32      347.80      391.92      8.83 o 
  -1   7  32       54.49       54.98      2.61 o 
   0   7  32       36.57       46.53      3.05 o 
   1   7  32       53.80       51.28      3.19 o 
   2   7  32      347.05      397.17     10.73 o 
   3   7  32       61.30       78.53      2.87 o 
   4   7  32       52.93       59.15      3.58 o 
  -3   8  32        9.97       13.36      2.07 o 
  -2   8  32       57.59       62.93      3.28 o 
  -1   8  32      137.42      153.21      5.26 o 
   0   8  32      316.01      323.52      7.02 o 
   1   8  32      136.98      147.87      4.44 o 
   2   8  32       59.54       67.15      3.28 o 
  -1   9  32       94.22      105.22      3.42 o 
   0   9  32       17.95       12.35      3.25 o 
   1   9  32       94.66       96.53      5.20 o 
   1   0  33      419.25      454.52      6.79 o 
   2   0  33       18.98       20.51      1.78 o 
   3   0  33       14.61       22.74      2.06 o 
   4   0  33        8.87        9.14      3.05 o 
   5   0  33       17.19       21.20      2.30 o 
   6   0  33      406.62      368.65     24.05 o 
  -6   1  33      556.34      540.84     17.88 o 
  -5   1  33       16.68       13.87      1.85 o 
  -4   1  33      279.33      279.95      7.57 o 
  -3   1  33       62.68       74.35      2.76 o 
  -2   1  33       24.44       24.69      1.79 o 
  -1   1  33      401.86      372.71      5.85 o 
   0   1  33     1333.80     1224.21     13.09 o 
   1   1  33      399.61      367.33      5.89 o 
   2   1  33       24.49       26.92      1.84 o 
   3   1  33       62.00       81.98      2.85 o 
   4   1  33      274.91      285.73      7.57 o 
   5   1  33       16.55       16.21      2.66 o 
   6   1  33      558.57      556.75     15.93 o 
  -6   2  33      105.31      113.68      2.83 o 
  -5   2  33      271.26      271.75      5.14 o 
  -4   2  33        4.65        9.54      2.71 o 
  -3   2  33      303.51      302.74      8.13 o 
  -2   2  33      634.88      597.00      8.34 o 
  -1   2  33       37.07       43.42      2.50 o 
   0   2  33      984.40      939.44     11.64 o 
   1   2  33       36.42       40.31      2.22 o 
   2   2  33      641.24      602.74      7.78 o 
   3   2  33      301.83      312.19      5.40 o 
   4   2  33        4.51        8.27      3.09 o 
   5   2  33      269.40      272.36      9.43 o 
   6   2  33      104.19      115.38      5.20 o 
  -6   3  33       39.64       38.40      2.22 o 
  -5   3  33       36.46       42.11      2.63 o 
  -4   3  33       30.64       29.42      2.96 o 
  -3   3  33      217.78      201.45      5.99 o 
  -2   3  33      470.61      493.26      8.25 o 
  -1   3  33      104.39      102.47      3.43 o 
   0   3  33       15.32       18.11      3.02 o 
   1   3  33      104.12      101.49      2.97 o 
   2   3  33      474.45      482.62     10.74 o 
   3   3  33      218.86      205.74      5.60 o 
   4   3  33       30.48       27.63      3.25 o 
   5   3  33       36.19       43.88      3.90 o 
   6   3  33       40.03       39.33      3.58 o 
  -6   4  33       25.57       26.19      2.40 o 
  -5   4  33       40.80       51.66      2.26 o 
  -4   4  33      216.71      230.97      6.06 o 
  -3   4  33      688.31      665.29     10.50 o 
  -2   4  33      312.87      349.54      8.37 o 
  -1   4  33       12.34       19.57      1.97 o 
   0   4  33       12.55       11.24      1.96 o 
   1   4  33       12.70       17.59      2.05 o 
   2   4  33      313.15      345.44     11.05 o 
   3   4  33      685.80      664.33     16.58 o 
   4   4  33      216.16      210.29      7.80 o 
   5   4  33       39.97       51.35      3.90 o 
   6   4  33       24.95       26.33      2.60 o 
  -5   5  33       60.07       63.83      2.72 o 
  -4   5  33      133.84      140.92      4.09 o 
  -3   5  33        3.16        4.82      2.50 o 
  -2   5  33      608.53      594.22     13.65 o 
  -1   5  33      175.48      164.19      4.22 o 
   0   5  33       37.14       51.77      2.69 o 
   1   5  33      176.60      153.55      5.23 o 
   2   5  33      611.92      605.51     15.28 o 
   3   5  33        2.79        8.78      2.93 o 
   4   5  33      133.60      137.81      5.53 o 
   5   5  33       59.87       72.15      3.58 o 
  -5   6  33       42.63       41.08      5.69 o 
  -4   6  33       18.81       21.08      2.40 o 
  -3   6  33      107.24       99.62      4.21 o 
  -2   6  33      276.95      263.96      6.75 o 
  -1   6  33       53.17       63.78      2.86 o 
   0   6  33      128.10      130.89      3.73 o 
   1   6  33       51.78       64.95      4.55 o 
   2   6  33      275.16      274.64      8.45 o 
   3   6  33      107.69       99.13      4.88 o 
   4   6  33       19.30       21.45      2.60 o 
   5   6  33       42.30       37.05      2.93 o 
  -4   7  33        0.79        2.64      1.80 o 
  -3   7  33        5.25        8.23      2.17 o 
  -2   7  33        7.69       12.31      2.50 o 
  -1   7  33        7.77        9.07      1.93 o 
   0   7  33      249.64      245.52      6.01 o 
   1   7  33        8.48        9.16      4.06 o 
   2   7  33        7.84       10.73      3.25 o 
   3   7  33        4.95        0.00      2.60 o 
   4   7  33        0.58       -0.65      1.63 o 
  -3   8  33      106.08      100.43      4.55 o 
  -2   8  33       59.94       78.96      3.42 o 
  -1   8  33      120.66      146.27      3.46 o 
   0   8  33       39.61       58.50      3.28 o 
   1   8  33      120.49      138.78      4.21 o 
   2   8  33       60.29       75.79      3.28 o 
   3   8  33      105.36      101.41      5.20 o 
   0   9  33       59.50       52.00      3.90 o 
   0   0  34      172.58      157.98      4.32 o 
   1   0  34     2230.96     2276.16     27.84 o 
   2   0  34     1021.65     1012.68     12.10 o 
   3   0  34        5.67        7.79      1.60 o 
   4   0  34     1265.89     1167.94     39.81 o 
   5   0  34       13.16       21.79      2.25 o 
   6   0  34        3.40        8.47      2.10 o 
  -6   1  34       49.16       51.82      5.53 o 
  -5   1  34       94.98      103.10      3.63 o 
  -4   1  34      136.21      149.07      6.01 o 
  -3   1  34      527.65      478.71      7.37 o 
  -2   1  34      204.36      197.47      3.74 o 
  -1   1  34      357.27      348.65      5.69 o 
   0   1  34      324.90      336.23      5.01 o 
   1   1  34      356.34      352.55      5.66 o 
   2   1  34      205.56      196.08      4.75 o 
   3   1  34      530.07      482.43      7.40 o 
   4   1  34      138.00      148.28      5.39 o 
   5   1  34       92.73       99.21      2.91 o 
   6   1  34       49.42       55.90      3.90 o 
  -6   2  34        8.55        9.87      1.74 o 
  -5   2  34      167.52      147.49      3.61 o 
  -4   2  34      188.22      192.92      6.09 o 
  -3   2  34       25.27       37.54      2.57 o 
  -2   2  34      348.51      335.67      5.41 o 
  -1   2  34      222.68      223.86      4.26 o 
   0   2  34       81.91      106.78      2.60 o 
   1   2  34      220.59      219.95      3.94 o 
   2   2  34      348.41      345.03      5.09 o 
   3   2  34       25.80       36.29      2.64 o 
   4   2  34      190.67      204.41      6.01 o 
   5   2  34      168.72      144.63      6.18 o 
   6   2  34        9.25       11.70      2.60 o 
  -6   3  34       16.30       25.11      2.34 o 
  -5   3  34       12.96       20.19      1.89 o 
  -4   3  34      220.54      219.74      5.13 o 
  -3   3  34      160.65      133.53      3.72 o 
  -2   3  34      348.33      335.70      5.39 o 
  -1   3  34       47.20       42.37      2.50 o 
   0   3  34       22.00       18.37      2.18 o 
   1   3  34       48.01       39.79      2.07 o 
   2   3  34      351.88      331.10      6.47 o 
   3   3  34      158.35      127.34      4.44 o 
   5   3  34       12.54       17.23      2.93 o 
   6   3  34       17.04       21.45      2.60 o 
  -5   4  34      131.60      113.63      2.94 o 
  -4   4  34       23.11       23.38      2.64 o 
  -3   4  34        2.78       10.31      2.20 o 
  -2   4  34       12.87       16.25      2.87 o 
  -1   4  34      520.83      511.90      8.63 o 
   0   4  34       32.38       25.01      2.20 o 
   1   4  34      514.14      511.58     13.65 o 
   2   4  34       13.26       14.30      3.58 o 
   3   4  34        2.64        6.18      3.25 o 
   5   4  34      131.78      118.63      4.88 o 
  -5   5  34       17.55       24.26      1.80 o 
  -4   5  34       16.08       26.27      2.32 o 
  -3   5  34       55.31       59.47      2.53 o 
  -2   5  34       46.63       57.45      6.99 o 
  -1   5  34       66.90       66.74      2.99 o 
   0   5  34       43.99       43.80      3.39 o 
   1   5  34       65.73       62.41      3.59 o 
   2   5  34       46.35       53.95      4.23 o 
   3   5  34       55.77       53.30      3.90 o 
   4   5  34       15.61       21.45      2.60 o 
   5   5  34       17.39       15.28      2.28 o 
  -4   6  34        0.84        1.73      2.17 o 
  -3   6  34       19.68       21.24      4.55 o 
  -2   6  34      161.84      169.29      5.14 o 
  -1   6  34       83.25       97.06      3.35 o 
   0   6  34        4.50       10.85      2.64 o 
   1   6  34       84.05      100.42      8.13 o 
   2   6  34      161.04      165.76      6.50 o 
   3   6  34       19.91       20.80      3.25 o 
   4   6  34        0.91       -1.30      1.95 o 
  -4   7  34       19.32       20.48      2.60 o 
  -3   7  34       11.41       16.26      2.17 o 
  -2   7  34      168.95      185.18      5.14 o 
  -1   7  34      174.22      167.28      5.46 o 
   0   7  34      198.30      221.77      5.69 o 
   1   7  34      172.59      162.14      8.13 o 
   2   7  34      170.25      184.94      4.76 o 
   3   7  34       11.47       18.40      2.93 o 
  -2   8  34      102.97      108.29      3.51 o 
  -1   8  34       71.67       80.85      2.55 o 
   0   8  34       44.68       51.45      2.96 o 
   1   8  34       70.54       81.97      3.28 o 
   2   8  34      103.37      112.01      3.28 o 
   1   0  35       44.39       71.55      4.88 o 
   2   0  35       27.53       36.17      1.94 o 
   3   0  35      155.07      164.17      4.31 o 
   4   0  35      297.12      291.98      8.45 o 
   5   0  35       34.77       34.94      2.87 o 
   6   0  35       22.30       17.44      2.10 o 
  -6   1  35       76.81       60.45      3.00 o 
  -5   1  35       63.21       53.26      3.01 o 
  -4   1  35       62.94       73.02      4.39 o 
  -3   1  35      592.35      514.36      8.79 o 
  -2   1  35      219.18      238.17      3.99 o 
  -1   1  35      335.79      342.84      6.80 o 
   0   1  35       93.54      107.57      3.17 o 
   1   1  35      337.33      349.20      5.61 o 
   2   1  35      216.91      232.26      4.05 o 
   3   1  35      595.83      521.87      8.79 o 
   4   1  35       62.49       74.91      5.36 o 
   5   1  35       64.46       50.70      4.23 o 
   6   1  35       75.25       56.88      3.58 o 
  -6   2  35      167.12      171.93      8.45 o 
  -5   2  35      153.27      147.53      9.28 o 
  -4   2  35      225.27      209.62      9.26 o 
  -3   2  35       65.57       70.15      3.89 o 
  -2   2  35      190.26      194.49      3.77 o 
  -1   2  35       53.80       67.00      2.43 o 
   0   2  35       34.89       37.99      1.74 o 
   1   2  35       54.15       64.21      2.36 o 
   2   2  35      189.89      196.93      3.63 o 
   3   2  35       67.92       80.33      3.41 o 
   4   2  35      224.45      222.31      8.13 o 
   5   2  35      157.00      156.98      5.85 o 
   6   2  35      168.35      184.28      6.18 o 
  -5   3  35       34.16       41.47      2.05 o 
  -4   3  35      219.48      213.82      6.27 o 
  -3   3  35       30.19       39.40      4.39 o 
  -2   3  35      150.87      143.85      3.74 o 
  -1   3  35       54.94       57.91      2.61 o 
   0   3  35      918.19      870.31     13.56 o 
   1   3  35       55.24       56.82      2.34 o 
   2   3  35      150.30      149.88      4.05 o 
   3   3  35       29.27       32.50      3.58 o 
   5   3  35       33.61       44.20      3.58 o 
  -5   4  35       14.46       15.68      3.71 o 
  -4   4  35      203.08      192.46      5.91 o 
  -3   4  35      151.33      153.73      3.82 o 
  -2   4  35       33.08       34.59      3.10 o 
  -1   4  35       53.11       62.97      3.27 o 
   0   4  35      171.76      186.88      5.36 o 
   1   4  35       54.52       61.43      4.55 o 
   2   4  35       33.40       35.43      3.90 o 
   3   4  35      151.93      144.31      5.85 o 
   5   4  35       14.17       14.63      2.28 o 
  -5   5  35       11.76       16.25      2.93 o 
  -4   5  35       37.53       34.06      2.28 o 
  -3   5  35        3.53        4.05      1.72 o 
  -2   5  35      330.72      333.60      8.00 o 
  -1   5  35       31.64       37.85      2.42 o 
   0   5  35       61.83       74.69      3.18 o 
   1   5  35       32.31       38.07      2.99 o 
   2   5  35      334.04      356.54      9.75 o 
   3   5  35        3.53        5.53      2.93 o 
  -4   6  35       46.34       47.97      2.73 o 
  -3   6  35       28.87       35.88      2.64 o 
  -2   6  35      121.23      129.55      4.67 o 
  -1   6  35       16.33       26.22      2.12 o 
   0   6  35       79.35       80.06      3.89 o 
   1   6  35       16.11       21.36      2.64 o 
   2   6  35      121.89      129.57      4.35 o 
   3   6  35       28.92       36.73      3.25 o 
  -3   7  35       44.39       44.62      2.76 o 
  -2   7  35       48.94       46.73      2.87 o 
  -1   7  35       18.43       21.89      1.98 o 
   0   7  35      393.06      398.30      8.94 o 
   1   7  35       18.27       20.43      2.40 o 
   2   7  35       48.42       50.37      3.09 o 
  -1   8  35        3.96        6.82      2.60 o 
   0   8  35        7.85       14.67      2.76 o 
   1   8  35        3.92        5.62      1.94 o 
   0   0  36      181.33      169.66      5.90 o 
   1   0  36      160.78      174.08      3.78 o 
   2   0  36       90.32       84.30      3.02 o 
   3   0  36        3.75        5.72      2.88 o 
   4   0  36        9.76       17.29      2.81 o 
   5   0  36        3.30        5.48      2.77 o 
  -5   1  36       23.64       23.01      3.31 o 
  -4   1  36      192.70      205.63      5.86 o 
  -3   1  36       36.86       43.78      2.51 o 
  -2   1  36       74.15       81.92      2.94 o 
  -1   1  36      215.88      213.72      4.55 o 
   0   1  36      195.09      200.98      3.36 o 
   1   1  36      217.22      215.85      4.22 o 
   2   1  36       73.88       80.91      3.02 o 
   3   1  36       36.56       44.06      2.61 o 
   4   1  36      191.61      200.92      5.78 o 
   5   1  36       24.30       22.75      3.25 o 
  -5   2  36       47.29       45.16      3.60 o 
  -4   2  36        6.82        8.65      2.58 o 
  -3   2  36      113.40      121.50      3.67 o 
  -2   2  36      365.49      380.28      6.41 o 
  -1   2  36      564.11      548.75      7.79 o 
   0   2  36       85.90      102.44      3.66 o 
   1   2  36      562.70      550.19      8.65 o 
   2   2  36      363.59      370.89      7.60 o 
   3   2  36      110.38      122.52      3.76 o 
   4   2  36        6.80       13.00      3.58 o 
  -5   3  36      105.54       89.23      2.65 o 
  -4   3  36       88.08       85.80      3.27 o 
  -3   3  36      121.91      113.89      3.48 o 
  -2   3  36      112.77      119.36      4.25 o 
  -1   3  36      213.13      200.63      4.50 o 
   0   3  36       42.79       51.49      2.63 o 
   1   3  36      211.51      201.69      5.40 o 
   2   3  36      114.48      120.47      3.49 o 
   3   3  36      122.52      120.26      5.53 o 
  -5   4  36      120.88      127.10      5.66 o 
  -4   4  36      275.83      261.89      5.32 o 
  -3   4  36       29.49       28.58      2.15 o 
  -2   4  36       38.05       49.66      2.53 o 
  -1   4  36      298.39      282.10      9.10 o 
   0   4  36     1045.93     1113.95     20.15 o 
   1   4  36      297.05      284.71      8.78 o 
   2   4  36       38.14       54.94      2.99 o 
   3   4  36       29.74       38.03      3.58 o 
  -4   5  36      197.00      186.60      6.58 o 
  -3   5  36       40.13       51.46      2.34 o 
  -2   5  36       61.44       55.32      5.20 o 
  -1   5  36      104.70      114.42      3.42 o 
   0   5  36      112.14      100.36      4.71 o 
   1   5  36      101.98      112.46      5.85 o 
   2   5  36       59.83       48.75      3.90 o 
   3   5  36       40.58       56.88      3.90 o 
  -4   6  36       51.23       51.71      2.50 o 
  -3   6  36        3.21        8.58      2.26 o 
  -2   6  36      111.89       99.24      3.89 o 
  -1   6  36       39.38       45.58      2.55 o 
   0   6  36       75.53      100.19      6.18 o 
   1   6  36       40.05       43.74      2.87 o 
   2   6  36      111.36       99.47      5.53 o 
   3   6  36        3.22        0.33      2.93 o 
  -3   7  36       40.88       43.55      3.25 o 
  -2   7  36        6.10        6.63      4.23 o 
  -1   7  36       25.57       30.11      2.27 o 
   0   7  36       14.71       19.91      2.40 o 
   1   7  36       26.09       28.05      2.93 o 
   2   7  36        5.62        2.60      1.84 o 
   1   0  37      255.31      259.92      5.18 o 
   2   0  37       45.82       49.10      2.26 o 
   3   0  37      187.02      155.53      3.96 o 
   4   0  37       57.06       54.73      3.42 o 
   5   0  37      485.36      444.08     25.19 o 
  -5   1  37       25.21       33.27      2.16 o 
  -4   1  37      277.52      291.67      7.17 o 
  -3   1  37       53.08       60.26      3.86 o 
  -2   1  37       75.68       86.23      2.94 o 
  -1   1  37      228.75      219.20      6.10 o 
   0   1  37      492.88      516.97      7.29 o 
   1   1  37      228.37      223.34      4.81 o 
   2   1  37       73.07       86.31      4.55 o 
   3   1  37       54.36       60.42      2.73 o 
   4   1  37      278.49      292.18      7.17 o 
  -5   2  37      142.14      146.60      4.52 o 
  -4   2  37      104.55      103.13      4.29 o 
  -3   2  37       17.77       15.56      2.13 o 
  -2   2  37       78.18       76.04      3.21 o 
  -1   2  37       99.58       91.22      4.72 o 
   0   2  37       97.16       90.80      2.96 o 
   1   2  37       99.86       94.94      3.31 o 
   2   2  37       78.75       79.10      2.90 o 
   3   2  37       18.20       17.86      2.98 o 
  -5   3  37      106.14       94.43      3.54 o 
  -4   3  37       84.97       87.04      3.83 o 
  -3   3  37      136.69      130.79      3.64 o 
  -2   3  37      152.69      165.21      4.81 o 
  -1   3  37       54.74       56.44      2.56 o 
   0   3  37       20.80       22.19      3.39 o 
   1   3  37       54.65       58.76      3.10 o 
   2   3  37      153.29      158.34      4.48 o 
   3   3  37      138.01      136.83      5.53 o 
  -4   4  37      136.79      131.29      4.93 o 
  -3   4  37       16.47       16.47      1.92 o 
  -2   4  37      215.20      225.01      5.37 o 
  -1   4  37      292.69      271.59      5.11 o 
   0   4  37       67.33       79.63      5.20 o 
   1   4  37      290.64      280.17      6.21 o 
   2   4  37      215.17      221.09      5.17 o 
   3   4  37       16.33       19.50      3.25 o 
  -4   5  37       36.25       41.02      2.53 o 
  -3   5  37      134.08      147.03      3.34 o 
  -2   5  37       56.74       61.20      3.65 o 
  -1   5  37        7.38       11.27      1.93 o 
   0   5  37       43.92       50.38      3.90 o 
   1   5  37        7.63       10.08      3.25 o 
   2   5  37       56.30       61.48      3.10 o 
   3   5  37      131.18      136.51      5.20 o 
  -3   6  37       82.29       81.10      4.23 o 
  -2   6  37       23.11       31.16      2.46 o 
  -1   6  37       32.98       39.77      2.09 o 
   0   6  37      130.04      132.02      5.20 o 
   1   6  37       31.59       33.76      2.64 o 
   2   6  37       23.81       28.24      3.41 o 
   3   6  37       82.81       81.25      3.90 o 
  -2   7  37        2.01        2.73      1.71 o 
  -1   7  37      123.23      131.43      2.97 o 
   0   7  37       21.99       29.37      3.58 o 
   1   7  37      123.56      130.66      5.85 o 
   2   7  37        2.19        0.00      2.28 o 
   0   0  38     2774.21     2993.29     49.60 o 
   1   0  38      173.34      190.69      4.31 o 
   2   0  38      149.13      142.54      3.34 o 
   3   0  38        7.67       14.58      2.03 o 
   4   0  38       10.14        5.70      2.50 o 
   5   0  38        1.26        3.76      2.03 o 
  -5   1  38      114.48      121.97      4.03 o 
  -4   1  38       69.92       59.52      3.36 o 
  -3   1  38        4.31        8.88      1.93 o 
  -2   1  38      153.82      152.30      3.46 o 
  -1   1  38       43.94       52.51      2.50 o 
   0   1  38        7.61        6.81      2.67 o 
   1   1  38       44.98       48.00      2.50 o 
   2   1  38      153.06      155.30      3.45 o 
   3   1  38        4.43        7.18      1.93 o 
   4   1  38       68.61       58.74      6.01 o 
  -5   2  38      274.52      247.69      6.13 o 
  -4   2  38       74.19       69.63      3.59 o 
  -3   2  38       65.23       65.06      2.87 o 
  -2   2  38        5.61        6.75      2.40 o 
  -1   2  38      376.31      366.77      6.23 o 
   0   2  38       29.87       37.19      2.15 o 
   1   2  38      377.44      360.80      6.29 o 
   2   2  38        5.07        7.06      1.80 o 
   3   2  38       66.21       71.05      3.42 o 
  -4   3  38       17.42       28.03      3.09 o 
  -3   3  38      110.82      107.68      3.37 o 
  -2   3  38       95.12       94.43      3.79 o 
  -1   3  38       57.83       67.17      2.94 o 
   0   3  38       41.98       44.39      2.99 o 
   1   3  38       58.59       67.89      3.56 o 
   2   3  38       94.60       97.28      3.56 o 
   3   3  38      111.01      104.98      4.88 o 
  -4   4  38       71.81       73.85      3.24 o 
  -3   4  38        4.37        8.30      1.74 o 
  -2   4  38       83.64       79.55      3.56 o 
  -1   4  38       14.09       16.88      2.06 o 
   0   4  38      351.40      377.10      7.64 o 
   1   4  38       13.51       15.52      2.30 o 
   2   4  38       86.12       90.72      3.42 o 
   3   4  38        4.34        2.28      2.60 o 
  -4   5  38       20.83       17.23      2.60 o 
  -3   5  38       14.14       18.31      2.17 o 
  -2   5  38       48.97       61.72      2.47 o 
  -1   5  38       19.62       26.44      1.78 o 
   0   5  38      145.70      176.02      4.60 o 
   1   5  38       21.34       27.40      2.40 o 
   2   5  38       49.40       57.32      3.25 o 
   3   5  38       15.04       14.95      2.93 o 
  -3   6  38       13.40       13.00      2.28 o 
  -2   6  38      367.56      403.42     17.88 o 
  -1   6  38      158.79      168.22      3.10 o 
   0   6  38       42.92       57.84      2.50 o 
   1   6  38      159.77      176.98      4.25 o 
   2   6  38      367.86      416.47      7.24 o 
   0   7  38       19.86       19.41      1.71 o 
   1   7  38       42.61       46.80      3.25 o 
   1   0  39       47.32       61.93      3.94 o 
   2   0  39       11.67       25.92      1.90 o 
   3   0  39       55.95       54.50      2.76 o 
   4   0  39       29.64       27.76      2.50 o 
  -4   1  39      118.77      120.55      9.75 o 
  -3   1  39       95.11       85.00      3.56 o 
  -2   1  39       33.99       36.02      1.96 o 
  -1   1  39       67.62       71.54      2.94 o 
   0   1  39      374.80      380.23      5.59 o 
   1   1  39       69.88       76.07      3.06 o 
   2   1  39       34.04       34.69      2.01 o 
   3   1  39       97.10       90.00      3.06 o 
   4   1  39      120.45      119.28      5.53 o 
  -4   2  39       44.11       37.44      2.73 o 
  -3   2  39       48.91       54.77      3.41 o 
  -2   2  39       86.68       84.98      5.36 o 
  -1   2  39      285.81      279.14      5.11 o 
   0   2  39      124.98      141.87      3.75 o 
   1   2  39      284.39      267.97      5.11 o 
   2   2  39       86.15       95.31      2.99 o 
   3   2  39       48.98       58.50      4.55 o 
  -4   3  39      240.30      250.26      7.80 o 
  -3   3  39       13.54       24.14      1.88 o 
  -2   3  39       12.31       12.32      2.44 o 
  -1   3  39      199.67      205.82      4.17 o 
   0   3  39       21.10       21.57      2.53 o 
   1   3  39      200.12      204.12      5.06 o 
   2   3  39       12.56       15.94      2.17 o 
   3   3  39       13.69       25.68      2.93 o 
  -4   4  39       98.98      101.41      4.55 o 
  -3   4  39       59.27       70.12      2.81 o 
  -2   4  39       59.23       62.85      4.06 o 
  -1   4  39       86.17       94.00      3.00 o 
   0   4  39      122.24      131.16      4.14 o 
   1   4  39       85.49       90.26      3.66 o 
   2   4  39       58.08       70.16      4.55 o 
   3   4  39       59.90       65.33      3.90 o 
  -2   5  39       67.17       73.49      3.53 o 
  -1   5  39      106.55      106.31      2.81 o 
   0   5  39       10.03        9.12      2.07 o 
   1   5  39      105.31      108.16      3.45 o 
   2   5  39       69.38       76.16      2.96 o 
  -2   6  39       31.66       42.90      3.25 o 
  -1   6  39      257.93      258.22      3.99 o 
   0   6  39       14.09       14.37      2.76 o 
   1   6  39      256.41      267.01      5.17 o 
   2   6  39       32.38       46.15      3.25 o 
   0   0  40      519.14      498.16     13.81 o 
   1   0  40       38.21       40.78      2.24 o 
   2   0  40      182.32      158.34      3.93 o 
   3   0  40        4.74        3.64      3.28 o 
   4   0  40        0.49        2.51      1.86 o 
  -4   1  40       40.75       35.94      2.73 o 
  -3   1  40       11.51       10.54      1.88 o 
  -2   1  40       32.27       24.82      2.56 o 
  -1   1  40       27.46       31.88      2.12 o 
   0   1  40        5.55       20.56      1.78 o 
   1   1  40       27.44       32.16      2.12 o 
   2   1  40       32.77       29.65      1.97 o 
   3   1  40       11.76       10.62      1.90 o 
  -4   2  40       23.80       24.45      4.71 o 
  -3   2  40      363.55      353.67      8.21 o 
  -2   2  40       54.95       56.43      3.05 o 
  -1   2  40       48.15       43.90      2.25 o 
   0   2  40        0.82        1.14      2.30 o 
   1   2  40       49.19       44.21      2.76 o 
   2   2  40       54.65       59.07      3.19 o 
   3   2  40      365.36      365.32      9.43 o 
  -4   3  40       38.16       35.59      2.76 o 
  -3   3  40       27.94       23.24      1.85 o 
  -2   3  40        8.57        3.19      1.94 o 
  -1   3  40       17.20       21.34      2.25 o 
   0   3  40       57.01       80.97      4.06 o 
   1   3  40       16.61       22.76      2.50 o 
   2   3  40        7.79        5.73      2.60 o 
   3   3  40       29.15       21.13      2.93 o 
  -3   4  40       49.12       61.43      3.90 o 
  -2   4  40       52.33       49.91      2.73 o 
  -1   4  40      178.28      201.02      3.93 o 
   0   4  40        7.80       21.69      2.30 o 
   1   4  40      176.36      211.33      4.83 o 
   2   4  40       51.68       58.75      2.64 o 
   3   4  40       50.38       50.70      3.58 o 
  -2   5  40       32.12       26.42      1.94 o 
  -1   5  40       79.41       80.29      2.44 o 
   0   5  40      104.31      145.32      5.36 o 
   1   5  40       77.69       81.51      4.55 o 
   2   5  40       32.87       25.35      2.93 o 
   0   6  40       10.99        6.79      1.61 o 
   1   6  40       61.29       72.15      3.58 o 
   1   0  41        1.22        4.14      1.81 o 
   2   0  41       39.09       38.50      2.35 o 
   3   0  41       64.24       73.84      2.64 o 
   4   0  41       20.33       24.05      2.93 o 
  -4   1  41      108.82      103.55     15.11 o 
  -3   1  41       57.52       63.49      2.45 o 
  -2   1  41      218.97      197.77      4.87 o 
  -1   1  41      148.67      149.66      3.62 o 
   0   1  41      190.48      201.18      5.69 o 
   1   1  41      146.51      148.96      3.56 o 
   2   1  41      216.61      204.62      6.32 o 
   3   1  41       58.02       59.71      2.96 o 
  -4   2  41       23.29       17.55      2.60 o 
  -3   2  41       73.29       84.11      5.04 o 
  -2   2  41       14.32       19.40      2.17 o 
  -1   2  41      180.03      185.47      3.87 o 
   0   2  41       72.33       74.55      8.13 o 
   1   2  41      183.22      188.07      4.71 o 
   2   2  41       14.84       20.48      3.25 o 
   3   2  41       73.19       80.60      4.23 o 
  -3   3  41      128.12      127.41      5.20 o 
  -2   3  41       87.39       88.96      3.19 o 
  -1   3  41       46.59       53.16      2.44 o 
   0   3  41        1.22        0.81      2.07 o 
   1   3  41       46.69       58.17      4.55 o 
   2   3  41       88.99       86.78      4.55 o 
   3   3  41      129.68      120.26      4.55 o 
  -3   4  41        7.40        9.43      2.28 o 
  -2   4  41       85.58       87.57      2.96 o 
  -1   4  41       25.98       24.39      1.76 o 
   0   4  41      133.11      128.10      4.06 o 
   1   4  41       25.88       24.05      2.17 o 
   2   4  41       86.65       93.93      4.23 o 
  -1   5  41        1.68       -2.28      2.28 o 
   0   5  41       35.26       40.41      3.09 o 
   1   5  41        1.71        0.00      1.61 o 
   0   0  42      112.06      120.26      5.20 o 
   1   0  42      894.80      951.42     13.21 o 
   2   0  42       85.63       79.82      2.77 o 
   3   0  42      630.51      618.51     14.63 o 
  -3   1  42      159.90      166.48      5.36 o 
  -2   1  42       86.71       99.26      2.96 o 
  -1   1  42      136.77      133.83      3.25 o 
   0   1  42        8.31       11.72      2.07 o 
   1   1  42      136.36      132.77      3.18 o 
   2   1  42       86.45       98.99      3.42 o 
   3   1  42      161.00      165.76      5.20 o 
  -3   2  42       50.16       44.53      3.58 o 
  -2   2  42       92.83       79.88      6.50 o 
  -1   2  42       40.92       38.94      2.13 o 
   0   2  42       73.62       74.45      3.22 o 
   1   2  42       41.75       35.86      2.40 o 
   2   2  42       90.43       80.60      4.55 o 
  -3   3  42        0.37       -2.28      2.28 o 
  -2   3  42      169.13      171.61      6.66 o 
  -1   3  42      158.09      175.26      3.44 o 
   0   3  42       17.47       22.05      3.09 o 
   1   3  42      160.75      178.81      4.25 o 
   2   3  42      168.34      164.78      5.53 o 
  -2   4  42       43.17       45.50      3.25 o 
  -1   4  42       72.97       80.49      2.25 o 
   0   4  42        0.04        1.80      1.71 o 
   1   4  42       73.36       73.89      2.93 o 
   1   0  43       78.79       91.81      2.69 o 
   2   0  43       11.38       11.49      1.94 o 
  -3   1  43      234.22      221.34      6.83 o 
  -2   1  43       74.48       77.31      2.87 o 
  -1   1  43       15.28       20.96      1.74 o 
   0   1  43       69.09       68.58      2.99 o 
   1   1  43       15.30       24.16      2.17 o 
   2   1  43       74.88       86.78      4.23 o 
  -3   2  43        0.26        1.30      1.95 o 
  -2   2  43        5.90        6.15      1.71 o 
  -1   2  43       23.44       30.48      1.74 o 
   0   2  43       91.58       89.25      3.22 o 
   1   2  43       22.89       29.67      2.07 o 
   2   2  43        5.73        5.20      2.28 o 
  -2   3  43       38.00       41.93      3.25 o 
  -1   3  43      246.48      269.96      4.43 o 
   0   3  43       28.61       21.95      1.84 o 
   1   3  43      245.96      270.78      5.29 o 
   0   4  43      104.76      125.13      3.22 o 
   0   0  44        0.29        2.28      2.60 o 
   1   0  44      265.82      280.98      5.52 o 
   2   0  44       81.80       70.53      3.58 o 
  -2   1  44      107.74       96.13      6.66 o 
  -1   1  44       15.83       17.28      1.77 o 
   0   1  44       26.09       16.82      1.84 o 
   1   1  44       15.65       17.06      1.84 o 
  -1   2  44       10.48       18.20      2.60 o 
   0   2  44        0.52        1.95      1.61 o 
   1   2  44       11.03       21.86      1.71 o 
   1   0  45       11.99       13.33      2.28 o 
   0   1  45       12.86        9.47      1.61 o 
                                                 
